# Supplementary material for: 2,2′-[(4-Eth­oxy­phen­yl)methyl­ene]bis­(3-hy­droxy-5,5-dimethyl­cyclo­hex-2-en-1-one)
Source: Acta Crystallogr Sect E Struct Rep Online. 2012 Aug 4;68(Pt 9):o2638. doi: 10.1107/S1600536812033934 (PMC3435667; doi:10.1107/S1600536812033934)
Supplement: Supplementary file 1 [file e-68-o2638-sup1.cif]

##############################################################################
#                                                                            #
# This CIF contains the data in a paper accepted for publication in          #
# Acta Crystallographica Section E. It conforms to the requirements of       #
# Notes for Authors for Acta Crystallographica Section E, and has been       #
# peer reviewed under the auspices of the IUCr Commission on Journals.       #
#                                                                            #
# Full details of the Crystallographic Information File format               #
# are given in the paper "The Crystallographic Information File (CIF):       #
# a New Standard Archive File for Crystallography" by S. R. Hall, F. H.      #
# Allen and I. D. Brown [Acta Cryst. (1991), A47, 655-685].                  #
#                                                                            #
# The current version of the core CIF dictionary is obtainable from          #
# ftp://ftp.iucr.org/pub/cif_core.dic.                                       #
#                                                                            #
# Software is freely available for graphical display of the structure(s)     #
# in this CIF. For information consult the CIF software page                 #
# http://www.iucr.org/resources/cif/software.                                #
#                                                                            #
# This file may be used for bona fide research purposes within the           #
# scientific community so long as proper attribution is given to the journal # 
# article from which it was obtained.                                        #
#                                                                            #
##############################################################################
data_global
_audit_creation_method     'SHELXL-97'
_journal_date_recd_electronic     2012-07-24
_journal_date_accepted     2012-07-29
_journal_name_full     'Acta Crystallographica, Section E'
_journal_year     2012
_journal_volume     68
_journal_issue      9
_journal_page_first     o2638
_journal_page_last     o2638
_journal_paper_category     QO
_journal_paper_doi     10.1107/S1600536812033934
_journal_coeditor_code     WN2485
_publ_contact_author_name     'Sughanya, V.'
_publ_contact_author_address
;
Department of Chemistry
Annamalai University
Annamalai nagar 608 002
Tamil Nadu
India
;
_publ_contact_author_email     'saisukanyashri@gmail.com'
_publ_contact_author_phone        .91E-306
_Publ_section_title
;
2,2'-[(4-Ethoxyphenyl)methylene]bis(3-hydroxy-5,5-dimethylcyclohex-2-en-1-one)
;
loop_
    _publ_author_name
    _publ_author_address
    'N. Sureshbabu'
;
 Department of Chemistry
 Annamalai University
 Annamalai Nagar 608 002
 Tamil Nadu
 India
;
    'V. Sughanya'
;
 Department of Chemistry
 Annamalai University
 Annamalai Nagar 608 002
 Tamil Nadu
 India
;
data_I
_audit_creation_method     SHELXL-97
_chemical_name_systematic
;
2,2'-[(4-Ethoxyphenyl)methylene]bis(3-hydroxy-5,5-dimethylcyclohex-2-en-1-one)
;
_chemical_name_common     ?
_chemical_formula_moiety     'C25 H32 O5'
_chemical_formula_sum     'C25 H32 O5'
_chemical_formula_iupac     'C25 H32 O5'
_chemical_formula_weight     412.51
_chemical_melting_point     ?
_symmetry_cell_setting     monoclinic
_symmetry_space_group_name_H-M     'P 21/n'
loop_
    _symmetry_equiv_pos_as_xyz
    'x, y, z'
    '-x+1/2, y+1/2, -z+1/2'
    '-x, -y, -z'
    'x-1/2, -y-1/2, z-1/2'
_cell_length_a     9.774(5)
_cell_length_b     10.698(5)
_cell_length_c     21.578(5)
_cell_angle_alpha     90.000(5)
_cell_angle_beta     93.735(5)
_cell_angle_gamma     90.000(5)
_cell_volume     2251.5(16)
_cell_formula_units_Z     4
_cell_measurement_reflns_used     6149
_cell_measurement_theta_min     2.1
_cell_measurement_theta_max     27.1
_cell_measurement_temperature     293(2)
_exptl_crystal_description     block
_exptl_crystal_colour     colourless
_exptl_crystal_size_max     0.30
_exptl_crystal_size_mid     0.20
_exptl_crystal_size_min     0.20
_exptl_crystal_density_diffrn     1.217
_exptl_crystal_density_meas     ?
_exptl_crystal_density_method     'not measured'
_exptl_crystal_F_000     888
_exptl_absorpt_coefficient_mu     0.083
_exptl_absorpt_correction_type     multi-scan
_exptl_absorpt_process_details     '(SADABS; Bruker, 2005)'
_exptl_absorpt_correction_T_min     0.961
_exptl_absorpt_correction_T_max     0.989
_exptl_special_details
;
;
_diffrn_ambient_temperature     293(2)
_diffrn_radiation_type     MoK\a
_diffrn_radiation_wavelength     0.71073
_diffrn_radiation_source     'fine-focus sealed tube'
_diffrn_radiation_monochromator     graphite
_diffrn_measurement_device_type     'Bruker Kappa APEXII CCD'
_diffrn_measurement_method     '\w and \f scan'
_diffrn_detector_area_resol_mean     ?
_diffrn_reflns_number     17055
_diffrn_reflns_av_R_equivalents     0.0281
_diffrn_reflns_av_sigmaI/netI     0.0243
_diffrn_reflns_theta_min     2.13
_diffrn_reflns_theta_max     24.99
_diffrn_reflns_theta_full     24.99
_diffrn_measured_fraction_theta_max     0.999
_diffrn_measured_fraction_theta_full     0.999
_diffrn_reflns_limit_h_min     -11
_diffrn_reflns_limit_h_max     7
_diffrn_reflns_limit_k_min     -12
_diffrn_reflns_limit_k_max     12
_diffrn_reflns_limit_l_min     -24
_diffrn_reflns_limit_l_max     25
_diffrn_standards_number     ?
_diffrn_standards_interval_count     ?
_diffrn_standards_interval_time     ?
_diffrn_standards_decay_%     0
_refine_special_details
;
Refinement of <i>F</i>^2^ against ALL reflections. The weighted <i>R</i>-factor
<i>wR</i> and goodness of fit <i>S</i> are based on <i>F</i>^2^, conventional
<i>R</i>-factors <i>R</i> are based on <i>F</i>, with <i>F</i> set to zero for
negative <i>F</i>^2^. The threshold expression of <i>F</i>^2^ >
\s(<i>F</i>^2^) is used only for calculating <i>R</i>-factors(gt) <i>etc</i>.
and is not relevant to the choice of reflections for refinement.
<i>R</i>-factors based on <i>F</i>^2^ are statistically about twice as large
as those based on <i>F</i>, and <i>R</i>- factors based on ALL data will be
even larger.
;
_reflns_number_total     3962
_reflns_number_gt     3065
_reflns_threshold_expression     I>2sigma(I)
_refine_ls_structure_factor_coef     Fsqd
_refine_ls_matrix_type     full
_refine_ls_R_factor_all     0.0568
_refine_ls_R_factor_gt     0.0416
_refine_ls_wR_factor_gt     0.1095
_refine_ls_wR_factor_ref     0.1221
_refine_ls_goodness_of_fit_ref     1.027
_refine_ls_restrained_S_all     1.027
_refine_ls_number_reflns     3962
_refine_ls_number_parameters     272
_refine_ls_number_restraints     0
_refine_ls_hydrogen_treatment     constr
_refine_ls_weighting_scheme     calc
_refine_ls_weighting_details
         'calc w=1/[\s^2^(Fo^2^)+(0.0573P)^2^+0.7618P] where P=(Fo^2^+2Fc^2^)/3'
_atom_sites_solution_hydrogens     geom
_atom_sites_solution_primary     direct
_atom_sites_solution_secondary     difmap
_refine_ls_shift/su_max     0.000
_refine_ls_shift/su_mean     0.000
_refine_diff_density_max     0.243
_refine_diff_density_min     -0.227
_refine_ls_extinction_method     'SHELXL97 (Sheldrick, 2008)'
_refine_ls_extinction_coef     0.0143(14)
_refine_ls_extinction_expression
                                  'Fc^*^=kFc[1+0.001xFc^2^\l^3^/sin(2\q)]^-1/4^'
loop_
    _atom_type_symbol
    _atom_type_description
    _atom_type_scat_dispersion_real
    _atom_type_scat_dispersion_imag
    _atom_type_scat_source
    'C' 'C' 0.0033 0.0016
                         'International Tables Vol C Tables 4.2.6.8 and 6.1.1.4'
    'H' 'H' 0.0000 0.0000
                         'International Tables Vol C Tables 4.2.6.8 and 6.1.1.4'
    'O' 'O' 0.0106 0.0060
                         'International Tables Vol C Tables 4.2.6.8 and 6.1.1.4'
_computing_data_collection     'APEX2 (Bruker, 2004)'
_computing_cell_refinement     'APEX2 and SAINT (Bruker, 2004)'
_computing_data_reduction     'SAINT and XPREP (Bruker, 2004)'
_computing_structure_solution     'SIR92 (Altomare <i>et al.</i>, 1993)'
_computing_structure_refinement     'SHELXL97 (Sheldrick, 2008)'
_computing_molecular_graphics
             'ORTEP-3 (Farrugia, 1997) and Mercury (Macrae <i>et al.</i>, 2008)'
_computing_publication_material     'SHELXL97 (Sheldrick, 2008)'
loop_
    _atom_site_type_symbol
    _atom_site_label
    _atom_site_fract_x
    _atom_site_fract_y
    _atom_site_fract_z
    _atom_site_U_iso_or_equiv
    _atom_site_adp_type
    _atom_site_calc_flag
    _atom_site_refinement_flags
    _atom_site_occupancy
    _atom_site_symmetry_multiplicity
    _atom_site_disorder_assembly
    _atom_site_disorder_group
    C C1 0.1136(3) 0.5154(3) 0.33826(11) 0.0776(7) Uani d . 1 1 . .
    H H1A 0.1550 0.5226 0.2993 0.116 Uiso calc R 1 1 . .
    H H1B 0.0836 0.5964 0.3510 0.116 Uiso calc R 1 1 . .
    H H1C 0.0363 0.4600 0.3337 0.116 Uiso calc R 1 1 . .
    C C2 0.2151(2) 0.4651(3) 0.38572(10) 0.0707(7) Uani d . 1 1 . .
    H H2A 0.2457 0.3831 0.3732 0.085 Uiso calc R 1 1 . .
    H H2B 0.2943 0.5198 0.3900 0.085 Uiso calc R 1 1 . .
    C C3 0.22806(19) 0.40529(19) 0.49280(8) 0.0495(5) Uani d . 1 1 . .
    C C4 0.3642(2) 0.3757(2) 0.49343(9) 0.0567(6) Uani d . 1 1 . .
    H H4 0.4129 0.3911 0.4586 0.068 Uiso calc R 1 1 . .
    C C5 0.42951(19) 0.32300(19) 0.54571(9) 0.0518(5) Uani d . 1 1 . .
    H H5 0.5221 0.3032 0.5452 0.062 Uiso calc R 1 1 . .
    C C6 0.36275(17) 0.29861(16) 0.59866(7) 0.0368(4) Uani d . 1 1 . .
    C C7 0.22621(18) 0.33226(18) 0.59738(8) 0.0474(5) Uani d . 1 1 . .
    H H7 0.1781 0.3191 0.6326 0.057 Uiso calc R 1 1 . .
    C C8 0.15904(19) 0.3846(2) 0.54565(9) 0.0547(5) Uani d . 1 1 . .
    H H8 0.0669 0.4061 0.5463 0.066 Uiso calc R 1 1 . .
    C C9 0.44542(16) 0.24953(15) 0.65658(7) 0.0350(4) Uani d . 1 1 . .
    H H9 0.4980 0.3224 0.6720 0.042 Uiso calc R 1 1 . .
    C C10 0.55496(16) 0.15470(16) 0.64172(7) 0.0359(4) Uani d . 1 1 . .
    C C11 0.52716(17) 0.05495(16) 0.60035(7) 0.0373(4) Uani d . 1 1 . .
    C C12 0.63981(18) -0.02547(18) 0.57850(8) 0.0474(5) Uani d . 1 1 . .
    H H12A 0.6192 -0.0451 0.5350 0.057 Uiso calc R 1 1 . .
    H H12B 0.6408 -0.1035 0.6014 0.057 Uiso calc R 1 1 . .
    C C13 0.78274(18) 0.0323(2) 0.58573(8) 0.0497(5) Uani d . 1 1 . .
    C C14 0.80122(19) 0.0814(2) 0.65212(9) 0.0564(5) Uani d . 1 1 . .
    H H14A 0.8101 0.0108 0.6803 0.068 Uiso calc R 1 1 . .
    H H14B 0.8858 0.1288 0.6566 0.068 Uiso calc R 1 1 . .
    C C15 0.68583(18) 0.16245(18) 0.67054(8) 0.0433(4) Uani d . 1 1 . .
    C C16 0.7976(2) 0.1388(2) 0.53921(10) 0.0651(6) Uani d . 1 1 . .
    H H16A 0.8883 0.1733 0.5446 0.098 Uiso calc R 1 1 . .
    H H16B 0.7314 0.2027 0.5462 0.098 Uiso calc R 1 1 . .
    H H16C 0.7825 0.1071 0.4977 0.098 Uiso calc R 1 1 . .
    C C17 0.8898(2) -0.0678(2) 0.57416(11) 0.0714(7) Uani d . 1 1 . .
    H H17A 0.8820 -0.1349 0.6033 0.107 Uiso calc R 1 1 . .
    H H17B 0.9798 -0.0319 0.5793 0.107 Uiso calc R 1 1 . .
    H H17C 0.8746 -0.0994 0.5326 0.107 Uiso calc R 1 1 . .
    C C18 0.36132(16) 0.21294(15) 0.71075(7) 0.0341(4) Uani d . 1 1 . .
    C C19 0.25324(17) 0.12859(16) 0.70621(8) 0.0373(4) Uani d . 1 1 . .
    C C20 0.1721(2) 0.09839(17) 0.76079(9) 0.0472(5) Uani d . 1 1 . .
    H H20A 0.2115 0.0251 0.7815 0.057 Uiso calc R 1 1 . .
    H H20B 0.0790 0.0777 0.7459 0.057 Uiso calc R 1 1 . .
    C C21 0.16771(18) 0.20449(17) 0.80774(8) 0.0434(4) Uani d . 1 1 . .
    C C22 0.31497(19) 0.24452(19) 0.82458(8) 0.0457(5) Uani d . 1 1 . .
    H H22A 0.3135 0.3233 0.8468 0.055 Uiso calc R 1 1 . .
    H H22B 0.3576 0.1829 0.8526 0.055 Uiso calc R 1 1 . .
    C C23 0.40218(18) 0.25987(16) 0.77023(8) 0.0394(4) Uani d . 1 1 . .
    C C24 0.08261(19) 0.31254(19) 0.78021(9) 0.0516(5) Uani d . 1 1 . .
    H H24A 0.0811 0.3791 0.8100 0.077 Uiso calc R 1 1 . .
    H H24B -0.0093 0.2845 0.7698 0.077 Uiso calc R 1 1 . .
    H H24C 0.1224 0.3422 0.7434 0.077 Uiso calc R 1 1 . .
    C C25 0.1019(2) 0.1593(2) 0.86609(10) 0.0667(6) Uani d . 1 1 . .
    H H25A 0.1000 0.2266 0.8954 0.100 Uiso calc R 1 1 . .
    H H25B 0.1543 0.0912 0.8842 0.100 Uiso calc R 1 1 . .
    H H25C 0.0099 0.1318 0.8552 0.100 Uiso calc R 1 1 . .
    O O1 0.15317(15) 0.45642(16) 0.44304(6) 0.0703(5) Uani d . 1 1 . .
    O O2 0.40539(12) 0.02575(12) 0.58061(5) 0.0467(3) Uani d . 1 1 . .
    O O3 0.71819(13) 0.23817(14) 0.71624(6) 0.0597(4) Uani d . 1 1 . .
    H H3A 0.6481 0.2663 0.7299 0.072 Uiso calc R 1 1 . .
    O O4 0.21555(12) 0.06855(12) 0.65595(6) 0.0477(3) Uani d . 1 1 . .
    H H4A 0.2793 0.0663 0.6331 0.057 Uiso calc R 1 1 . .
    O O5 0.51622(13) 0.31629(13) 0.78119(6) 0.0527(4) Uani d . 1 1 . .
loop_
    _atom_site_aniso_label
    _atom_site_aniso_U_11
    _atom_site_aniso_U_22
    _atom_site_aniso_U_33
    _atom_site_aniso_U_12
    _atom_site_aniso_U_13
    _atom_site_aniso_U_23
    C1 0.0780(16) 0.0951(18) 0.0589(14) -0.0061(14) -0.0029(12) 0.0242(13)
    C2 0.0646(14) 0.0954(18) 0.0529(13) 0.0138(12) 0.0107(11) 0.0272(13)
    C3 0.0478(11) 0.0603(12) 0.0411(10) 0.0145(9) 0.0076(8) 0.0138(9)
    C4 0.0508(12) 0.0773(14) 0.0440(11) 0.0176(10) 0.0187(9) 0.0229(10)
    C5 0.0379(10) 0.0693(13) 0.0497(11) 0.0141(9) 0.0138(8) 0.0178(10)
    C6 0.0370(9) 0.0376(9) 0.0365(9) 0.0018(7) 0.0066(7) 0.0024(7)
    C7 0.0406(10) 0.0626(12) 0.0405(10) 0.0109(9) 0.0132(8) 0.0102(9)
    C8 0.0390(10) 0.0751(14) 0.0510(11) 0.0181(9) 0.0117(8) 0.0158(10)
    C9 0.0330(8) 0.0373(9) 0.0349(9) -0.0032(7) 0.0035(7) -0.0011(7)
    C10 0.0345(9) 0.0440(10) 0.0294(8) 0.0006(7) 0.0034(7) 0.0028(7)
    C11 0.0385(9) 0.0458(10) 0.0278(8) 0.0013(7) 0.0036(7) 0.0048(7)
    C12 0.0498(11) 0.0536(11) 0.0393(10) 0.0099(9) 0.0070(8) -0.0028(9)
    C13 0.0400(10) 0.0690(13) 0.0404(10) 0.0151(9) 0.0056(8) 0.0012(9)
    C14 0.0379(10) 0.0842(15) 0.0464(11) 0.0132(10) -0.0034(8) -0.0067(11)
    C15 0.0369(9) 0.0597(11) 0.0334(9) -0.0015(8) 0.0019(7) -0.0024(9)
    C16 0.0528(13) 0.0821(16) 0.0623(13) 0.0027(11) 0.0171(10) 0.0066(12)
    C17 0.0564(13) 0.0975(18) 0.0607(13) 0.0304(12) 0.0077(10) -0.0055(13)
    C18 0.0346(9) 0.0354(9) 0.0325(9) 0.0014(7) 0.0043(7) -0.0005(7)
    C19 0.0379(9) 0.0359(9) 0.0384(9) 0.0019(7) 0.0056(7) -0.0020(8)
    C20 0.0492(11) 0.0432(10) 0.0509(11) -0.0054(8) 0.0168(8) 0.0013(9)
    C21 0.0460(10) 0.0459(10) 0.0397(10) 0.0004(8) 0.0142(8) 0.0002(8)
    C22 0.0494(11) 0.0536(11) 0.0347(10) 0.0085(9) 0.0067(8) -0.0011(8)
    C23 0.0386(9) 0.0394(9) 0.0405(10) 0.0030(8) 0.0048(7) -0.0019(8)
    C24 0.0437(11) 0.0551(12) 0.0569(12) 0.0061(9) 0.0096(9) -0.0031(10)
    C25 0.0746(15) 0.0732(15) 0.0559(13) -0.0010(12) 0.0305(11) 0.0050(11)
    O1 0.0564(9) 0.1055(13) 0.0500(8) 0.0307(8) 0.0115(7) 0.0312(8)
    O2 0.0411(7) 0.0590(8) 0.0398(7) -0.0045(6) 0.0008(5) -0.0075(6)
    O3 0.0373(7) 0.0860(10) 0.0556(8) -0.0051(7) 0.0016(6) -0.0234(8)
    O4 0.0441(7) 0.0527(8) 0.0472(7) -0.0104(6) 0.0099(6) -0.0117(6)
    O5 0.0459(8) 0.0660(9) 0.0460(7) -0.0096(6) 0.0029(6) -0.0164(7)
_geom_special_details
;
All e.s.d.'s (except the e.s.d. in the dihedral angle between two l.s. planes)
are estimated using the full covariance matrix. The cell e.s.d.'s are taken
into account individually in the estimation of e.s.d.'s in distances, angles
and torsion angles; correlations between e.s.d.'s in cell parameters are only
used when they are defined by crystal symmetry. An approximate (isotropic)
treatment of cell e.s.d.'s is used for estimating e.s.d.'s involving l.s.
planes.
;
loop_
    _geom_bond_atom_site_label_1
    _geom_bond_atom_site_label_2
    _geom_bond_site_symmetry_2
    _geom_bond_distance
    _geom_bond_publ_flag
    C1 C2 . 1.481(3) ?
    C1 H1A . 0.9600 ?
    C1 H1B . 0.9600 ?
    C1 H1C . 0.9600 ?
    C2 O1 . 1.415(2) ?
    C2 H2A . 0.9700 ?
    C2 H2B . 0.9700 ?
    C3 C4 . 1.367(3) ?
    C3 O1 . 1.373(2) ?
    C3 C8 . 1.380(3) ?
    C4 C5 . 1.380(3) ?
    C4 H4 . 0.9300 ?
    C5 C6 . 1.377(2) ?
    C5 H5 . 0.9300 ?
    C6 C7 . 1.381(2) ?
    C6 C9 . 1.536(2) ?
    C7 C8 . 1.377(3) ?
    C7 H7 . 0.9300 ?
    C8 H8 . 0.9300 ?
    C9 C18 . 1.523(2) ?
    C9 C10 . 1.524(2) ?
    C9 H9 . 0.9800 ?
    C10 C15 . 1.388(2) ?
    C10 C11 . 1.406(2) ?
    C11 O2 . 1.276(2) ?
    C11 C12 . 1.497(2) ?
    C12 C13 . 1.526(3) ?
    C12 H12A . 0.9700 ?
    C12 H12B . 0.9700 ?
    C13 C14 . 1.525(3) ?
    C13 C17 . 1.529(3) ?
    C13 C16 . 1.531(3) ?
    C14 C15 . 1.497(3) ?
    C14 H14A . 0.9700 ?
    C14 H14B . 0.9700 ?
    C15 O3 . 1.299(2) ?
    C16 H16A . 0.9600 ?
    C16 H16B . 0.9600 ?
    C16 H16C . 0.9600 ?
    C17 H17A . 0.9600 ?
    C17 H17B . 0.9600 ?
    C17 H17C . 0.9600 ?
    C18 C19 . 1.388(2) ?
    C18 C23 . 1.411(2) ?
    C19 O4 . 1.293(2) ?
    C19 C20 . 1.497(2) ?
    C20 C21 . 1.524(3) ?
    C20 H20A . 0.9700 ?
    C20 H20B . 0.9700 ?
    C21 C24 . 1.522(3) ?
    C21 C22 . 1.523(3) ?
    C21 C25 . 1.529(3) ?
    C22 C23 . 1.503(2) ?
    C22 H22A . 0.9700 ?
    C22 H22B . 0.9700 ?
    C23 O5 . 1.276(2) ?
    C24 H24A . 0.9600 ?
    C24 H24B . 0.9600 ?
    C24 H24C . 0.9600 ?
    C25 H25A . 0.9600 ?
    C25 H25B . 0.9600 ?
    C25 H25C . 0.9600 ?
    O3 H3A . 0.8200 ?
    O4 H4A . 0.8200 ?
loop_
    _geom_angle_atom_site_label_1
    _geom_angle_atom_site_label_2
    _geom_angle_atom_site_label_3
    _geom_angle_site_symmetry_1
    _geom_angle_site_symmetry_3
    _geom_angle
    _geom_angle_publ_flag
    C2 C1 H1A . . 109.5 ?
    C2 C1 H1B . . 109.5 ?
    H1A C1 H1B . . 109.5 ?
    C2 C1 H1C . . 109.5 ?
    H1A C1 H1C . . 109.5 ?
    H1B C1 H1C . . 109.5 ?
    O1 C2 C1 . . 108.82(19) ?
    O1 C2 H2A . . 109.9 ?
    C1 C2 H2A . . 109.9 ?
    O1 C2 H2B . . 109.9 ?
    C1 C2 H2B . . 109.9 ?
    H2A C2 H2B . . 108.3 ?
    C4 C3 O1 . . 124.68(16) ?
    C4 C3 C8 . . 118.85(17) ?
    O1 C3 C8 . . 116.46(16) ?
    C3 C4 C5 . . 120.04(17) ?
    C3 C4 H4 . . 120.0 ?
    C5 C4 H4 . . 120.0 ?
    C6 C5 C4 . . 122.47(17) ?
    C6 C5 H5 . . 118.8 ?
    C4 C5 H5 . . 118.8 ?
    C5 C6 C7 . . 116.33(16) ?
    C5 C6 C9 . . 119.16(15) ?
    C7 C6 C9 . . 124.19(15) ?
    C8 C7 C6 . . 122.12(16) ?
    C8 C7 H7 . . 118.9 ?
    C6 C7 H7 . . 118.9 ?
    C7 C8 C3 . . 120.15(17) ?
    C7 C8 H8 . . 119.9 ?
    C3 C8 H8 . . 119.9 ?
    C18 C9 C10 . . 114.33(14) ?
    C18 C9 C6 . . 115.51(13) ?
    C10 C9 C6 . . 113.32(13) ?
    C18 C9 H9 . . 103.9 ?
    C10 C9 H9 . . 103.9 ?
    C6 C9 H9 . . 103.9 ?
    C15 C10 C11 . . 117.65(16) ?
    C15 C10 C9 . . 120.37(15) ?
    C11 C10 C9 . . 121.95(14) ?
    O2 C11 C10 . . 122.34(15) ?
    O2 C11 C12 . . 116.30(16) ?
    C10 C11 C12 . . 121.34(15) ?
    C11 C12 C13 . . 114.95(16) ?
    C11 C12 H12A . . 108.5 ?
    C13 C12 H12A . . 108.5 ?
    C11 C12 H12B . . 108.5 ?
    C13 C12 H12B . . 108.5 ?
    H12A C12 H12B . . 107.5 ?
    C14 C13 C12 . . 106.67(15) ?
    C14 C13 C17 . . 110.72(16) ?
    C12 C13 C17 . . 109.32(18) ?
    C14 C13 C16 . . 110.46(19) ?
    C12 C13 C16 . . 111.08(16) ?
    C17 C13 C16 . . 108.59(17) ?
    C15 C14 C13 . . 113.79(15) ?
    C15 C14 H14A . . 108.8 ?
    C13 C14 H14A . . 108.8 ?
    C15 C14 H14B . . 108.8 ?
    C13 C14 H14B . . 108.8 ?
    H14A C14 H14B . . 107.7 ?
    O3 C15 C10 . . 123.30(17) ?
    O3 C15 C14 . . 114.36(15) ?
    C10 C15 C14 . . 122.33(16) ?
    C13 C16 H16A . . 109.5 ?
    C13 C16 H16B . . 109.5 ?
    H16A C16 H16B . . 109.5 ?
    C13 C16 H16C . . 109.5 ?
    H16A C16 H16C . . 109.5 ?
    H16B C16 H16C . . 109.5 ?
    C13 C17 H17A . . 109.5 ?
    C13 C17 H17B . . 109.5 ?
    H17A C17 H17B . . 109.5 ?
    C13 C17 H17C . . 109.5 ?
    H17A C17 H17C . . 109.5 ?
    H17B C17 H17C . . 109.5 ?
    C19 C18 C23 . . 117.68(15) ?
    C19 C18 C9 . . 124.00(15) ?
    C23 C18 C9 . . 118.13(14) ?
    O4 C19 C18 . . 123.79(15) ?
    O4 C19 C20 . . 114.57(15) ?
    C18 C19 C20 . . 121.63(15) ?
    C19 C20 C21 . . 113.67(15) ?
    C19 C20 H20A . . 108.8 ?
    C21 C20 H20A . . 108.8 ?
    C19 C20 H20B . . 108.8 ?
    C21 C20 H20B . . 108.8 ?
    H20A C20 H20B . . 107.7 ?
    C24 C21 C22 . . 111.33(16) ?
    C24 C21 C20 . . 110.15(16) ?
    C22 C21 C20 . . 107.52(15) ?
    C24 C21 C25 . . 108.22(16) ?
    C22 C21 C25 . . 109.52(16) ?
    C20 C21 C25 . . 110.09(16) ?
    C23 C22 C21 . . 114.81(14) ?
    C23 C22 H22A . . 108.6 ?
    C21 C22 H22A . . 108.6 ?
    C23 C22 H22B . . 108.6 ?
    C21 C22 H22B . . 108.6 ?
    H22A C22 H22B . . 107.5 ?
    O5 C23 C18 . . 121.93(16) ?
    O5 C23 C22 . . 116.10(15) ?
    C18 C23 C22 . . 121.96(16) ?
    C21 C24 H24A . . 109.5 ?
    C21 C24 H24B . . 109.5 ?
    H24A C24 H24B . . 109.5 ?
    C21 C24 H24C . . 109.5 ?
    H24A C24 H24C . . 109.5 ?
    H24B C24 H24C . . 109.5 ?
    C21 C25 H25A . . 109.5 ?
    C21 C25 H25B . . 109.5 ?
    H25A C25 H25B . . 109.5 ?
    C21 C25 H25C . . 109.5 ?
    H25A C25 H25C . . 109.5 ?
    H25B C25 H25C . . 109.5 ?
    C3 O1 C2 . . 118.21(15) ?
    C15 O3 H3A . . 109.5 ?
    C19 O4 H4A . . 109.5 ?
loop_
    _geom_torsion_atom_site_label_1
    _geom_torsion_atom_site_label_2
    _geom_torsion_atom_site_label_3
    _geom_torsion_atom_site_label_4
    _geom_torsion_site_symmetry_1
    _geom_torsion_site_symmetry_2
    _geom_torsion_site_symmetry_3
    _geom_torsion_site_symmetry_4
    _geom_torsion
    _geom_torsion_publ_flag
    O1 C3 C4 C5 . . . . -179.1(2) ?
    C8 C3 C4 C5 . . . . 1.7(3) ?
    C3 C4 C5 C6 . . . . -0.3(3) ?
    C4 C5 C6 C7 . . . . -1.3(3) ?
    C4 C5 C6 C9 . . . . -175.17(19) ?
    C5 C6 C7 C8 . . . . 1.5(3) ?
    C9 C6 C7 C8 . . . . 175.01(18) ?
    C6 C7 C8 C3 . . . . -0.1(3) ?
    C4 C3 C8 C7 . . . . -1.6(3) ?
    O1 C3 C8 C7 . . . . 179.2(2) ?
    C5 C6 C9 C18 . . . . -174.17(16) ?
    C7 C6 C9 C18 . . . . 12.5(2) ?
    C5 C6 C9 C10 . . . . -39.5(2) ?
    C7 C6 C9 C10 . . . . 147.15(18) ?
    C18 C9 C10 C15 . . . . -89.34(19) ?
    C6 C9 C10 C15 . . . . 135.45(16) ?
    C18 C9 C10 C11 . . . . 88.71(18) ?
    C6 C9 C10 C11 . . . . -46.5(2) ?
    C15 C10 C11 O2 . . . . 166.58(16) ?
    C9 C10 C11 O2 . . . . -11.5(2) ?
    C15 C10 C11 C12 . . . . -11.6(2) ?
    C9 C10 C11 C12 . . . . 170.32(15) ?
    O2 C11 C12 C13 . . . . 162.12(15) ?
    C10 C11 C12 C13 . . . . -19.6(2) ?
    C11 C12 C13 C14 . . . . 49.0(2) ?
    C11 C12 C13 C17 . . . . 168.76(16) ?
    C11 C12 C13 C16 . . . . -71.4(2) ?
    C12 C13 C14 C15 . . . . -50.8(2) ?
    C17 C13 C14 C15 . . . . -169.63(19) ?
    C16 C13 C14 C15 . . . . 70.0(2) ?
    C11 C10 C15 O3 . . . . -169.30(16) ?
    C9 C10 C15 O3 . . . . 8.8(3) ?
    C11 C10 C15 C14 . . . . 9.3(3) ?
    C9 C10 C15 C14 . . . . -172.57(17) ?
    C13 C14 C15 O3 . . . . -157.30(18) ?
    C13 C14 C15 C10 . . . . 24.0(3) ?
    C10 C9 C18 C19 . . . . -79.6(2) ?
    C6 C9 C18 C19 . . . . 54.6(2) ?
    C10 C9 C18 C23 . . . . 95.19(18) ?
    C6 C9 C18 C23 . . . . -130.60(16) ?
    C23 C18 C19 O4 . . . . -172.22(15) ?
    C9 C18 C19 O4 . . . . 2.6(3) ?
    C23 C18 C19 C20 . . . . 6.6(2) ?
    C9 C18 C19 C20 . . . . -178.58(15) ?
    O4 C19 C20 C21 . . . . -152.94(16) ?
    C18 C19 C20 C21 . . . . 28.2(2) ?
    C19 C20 C21 C24 . . . . 69.2(2) ?
    C19 C20 C21 C22 . . . . -52.3(2) ?
    C19 C20 C21 C25 . . . . -171.51(17) ?
    C24 C21 C22 C23 . . . . -75.1(2) ?
    C20 C21 C22 C23 . . . . 45.6(2) ?
    C25 C21 C22 C23 . . . . 165.22(16) ?
    C19 C18 C23 O5 . . . . 165.19(16) ?
    C9 C18 C23 O5 . . . . -10.0(2) ?
    C19 C18 C23 C22 . . . . -13.8(2) ?
    C9 C18 C23 C22 . . . . 171.03(15) ?
    C21 C22 C23 O5 . . . . 166.69(16) ?
    C21 C22 C23 C18 . . . . -14.3(2) ?
    C4 C3 O1 C2 . . . . 8.4(3) ?
    C8 C3 O1 C2 . . . . -172.5(2) ?
    C1 C2 O1 C3 . . . . 176.6(2) ?
loop_
    _geom_hbond_atom_site_label_D
    _geom_hbond_atom_site_label_H
    _geom_hbond_atom_site_label_A
    _geom_hbond_site_symmetry_A
    _geom_hbond_distance_DH
    _geom_hbond_distance_HA
    _geom_hbond_distance_DA
    _geom_hbond_angle_DHA
    O3 H3A O5 . 0.82 1.83 2.631(2) 163.8
    O4 H4A O2 . 0.82 1.78 2.5864(19) 167.0
