# Supplementary material for: 2,2′-[(4-Eth­oxy­phen­yl)methyl­ene]bis­(3-hy­droxy-5,5-dimethyl­cyclo­hex-2-en-1-one)
Source: Acta Crystallogr Sect E Struct Rep Online. 2012 Aug 4;68(Pt 9):o2638. doi: 10.1107/S1600536812033934 (PMC3435667; doi:10.1107/S1600536812033934)
Supplement: Supplementary file 2 [file e-68-o2638-Isup2.hkl]

# 
# h,k,l, Fc-squared, Fo-squared, sigma(Fo-squared) and status flag 
# 
data_I
_shelx_title ' SURESHBABUI in P2(1)/n' 
_shelx_refln_list_code          4 
_shelx_F_calc_maximum      153.84 
_exptl_crystal_F_000       888.00 
_reflns_d_resolution_high  0.8410 
 
loop_ 
 _symmetry_equiv_pos_as_xyz 
 'x, y, z' 
 '-x+1/2, y+1/2, -z+1/2' 
 '-x, -y, -z' 
 'x-1/2, -y-1/2, z-1/2' 
 
_cell_length_a     9.7740 
_cell_length_b    10.6980 
_cell_length_c    21.5780 
_cell_angle_alpha  90.000 
_cell_angle_beta   93.735 
_cell_angle_gamma  90.000 
 
_shelx_F_squared_multiplier     1.000 
 
loop_ 
 _refln_index_h 
 _refln_index_k 
 _refln_index_l 
 _refln_F_squared_calc 
 _refln_F_squared_meas 
 _refln_F_squared_sigma 
 _refln_observed_status 
   2   0   0    15737.80    14982.79    142.67 o 
   4   0   0     1126.12     1285.19     15.36 o 
   6   0   0       13.59       11.11      1.40 o 
   8   0   0        5.08        1.15      1.71 o 
  10   0   0        8.18       15.52      2.39 o 
   1   1   0     1401.33     1264.46     16.41 o 
   2   1   0       83.40       71.40      1.12 o 
   3   1   0        2.18        8.63      0.44 o 
   4   1   0      504.21      493.81      5.03 o 
   5   1   0      802.57      772.24      8.07 o 
   6   1   0     1149.83     1284.06     13.67 o 
   7   1   0      128.92      111.91      2.60 o 
   8   1   0        9.22        5.73      1.30 o 
   9   1   0       50.16       49.23      2.43 o 
  10   1   0       12.25        9.70      2.03 o 
  11   1   0        7.95       10.61      3.26 o 
   0   2   0      409.33      430.87      6.36 o 
   1   2   0     4815.69     4761.43     40.04 o 
   2   2   0     1719.77     1757.03     15.24 o 
   3   2   0      100.29       98.11      1.59 o 
   4   2   0       23.59        9.31      0.80 o 
   5   2   0      110.93      119.04      2.61 o 
   6   2   0       18.92       25.45      1.44 o 
   7   2   0      260.68      282.10      4.71 o 
   8   2   0      108.26      106.19      3.23 o 
   9   2   0       48.85       64.52      2.89 o 
  10   2   0       27.26       33.34      4.30 o 
  11   2   0        1.85       -0.20      3.11 o 
   1   3   0     6709.60     6680.28     59.60 o 
   2   3   0     3294.59     3505.93     33.77 o 
   3   3   0       57.12       71.08      1.39 o 
   4   3   0        5.05        5.75      0.84 o 
   5   3   0      454.97      469.71      6.37 o 
   6   3   0        1.44       -0.84      0.88 o 
   7   3   0      755.50      752.20      9.83 o 
   8   3   0      155.09      161.92      4.51 o 
   9   3   0        0.00        0.97      1.44 o 
  10   3   0        1.42        7.83      3.55 o 
  11   3   0       36.85       33.59      4.76 o 
   0   4   0      220.19      208.71      4.45 o 
   1   4   0     1079.41      967.17     11.76 o 
   2   4   0      254.89      253.94      3.51 o 
   3   4   0      520.35      565.74      6.72 o 
   4   4   0      331.06      316.05      4.64 o 
   5   4   0       63.55       61.77      2.10 o 
   6   4   0       33.15       37.67      1.88 o 
   7   4   0      352.40      362.61      7.29 o 
   8   4   0        0.00       -1.63      1.50 o 
   9   4   0      213.17      211.79      5.28 o 
  10   4   0       26.15       21.52      4.43 o 
  11   4   0       15.42       20.23      4.57 o 
   1   5   0      147.28      140.86      2.86 o 
   2   5   0      841.40      935.53     10.82 o 
   3   5   0     1488.09     1387.67     13.90 o 
   4   5   0      544.31      467.25      6.08 o 
   5   5   0       30.63       27.69      1.56 o 
   6   5   0       52.36       48.29      2.02 o 
   7   5   0       72.83       87.02      3.88 o 
   8   5   0        5.01        3.72      1.81 o 
   9   5   0       14.26       23.46      2.38 o 
  10   5   0       46.89       41.98      5.49 o 
   0   6   0        1.25       -0.83      1.06 o 
   1   6   0      103.91       88.74      2.37 o 
   2   6   0      720.52      781.37      9.59 o 
   3   6   0      336.72      346.97      4.96 o 
   4   6   0       26.32       28.46      1.62 o 
   5   6   0      223.03      219.34      4.32 o 
   6   6   0       18.80       19.08      2.03 o 
   7   6   0        8.23        6.44      2.09 o 
   8   6   0       10.22        6.29      2.58 o 
   9   6   0        0.34       -0.11      2.22 o 
  10   6   0        6.43        2.87      2.50 o 
   1   7   0      133.02      138.15      4.96 o 
   2   7   0       39.91       55.76      2.42 o 
   3   7   0      199.01      202.06      5.16 o 
   4   7   0       97.95      104.16      2.92 o 
   5   7   0        0.91       -0.25      1.34 o 
   6   7   0      153.23      137.26      4.94 o 
   7   7   0       25.60       36.20      3.77 o 
   8   7   0       11.37        6.58      2.81 o 
   9   7   0        1.88       -2.27      2.41 o 
   0   8   0       40.74       37.21      3.15 o 
   1   8   0      114.17      112.32      3.09 o 
   2   8   0      116.33      114.51      3.35 o 
   3   8   0      100.16       96.93      3.34 o 
   4   8   0       14.46       15.14      1.95 o 
   5   8   0        1.64       -1.40      2.10 o 
   6   8   0       29.07       31.48      3.24 o 
   7   8   0      302.24      284.89      9.22 o 
   8   8   0        2.20       -0.75      2.77 o 
   9   8   0        0.21        0.39      2.81 o 
   1   9   0        5.94        3.14      1.55 o 
   2   9   0      316.06      308.51      5.89 o 
   3   9   0        0.33       -1.57      1.69 o 
   4   9   0        0.72        0.06      1.78 o 
   5   9   0        0.10       -1.13      2.46 o 
   6   9   0       24.14       23.13      3.19 o 
   7   9   0        6.85       11.73      3.46 o 
   8   9   0       20.43       14.56      3.68 o 
   0  10   0       49.31       63.71      4.79 o 
   1  10   0       24.81       22.12      2.50 o 
   2  10   0       14.74       11.05      2.41 o 
   3  10   0       25.16       28.92      3.19 o 
   4  10   0       86.04       94.75      4.73 o 
   5  10   0        6.63        6.35      2.02 o 
   6  10   0       69.67       71.50      4.68 o 
   7  10   0        4.31       -2.21      3.10 o 
   1  11   0       42.02       42.48      3.65 o 
   2  11   0       54.79       64.81      4.36 o 
   3  11   0        0.41       -2.24      2.89 o 
   4  11   0        0.00        0.02      3.00 o 
   5  11   0       14.43       15.07      2.64 o 
   0  12   0        1.37       -3.44      4.17 o 
   1  12   0        0.76       -0.29      2.65 o 
   2  12   0        8.42        7.74      3.04 o 
   3  12   0       28.63       23.42      3.57 o 
 -11   0   1      236.58      272.68     16.65 o 
  -9   0   1      121.14      148.02      4.56 o 
  -7   0   1     1152.64     1217.67     17.30 o 
  -5   0   1     2590.04     2633.05     34.27 o 
  -3   0   1      869.02      820.74     11.20 o 
   1   0   1    12524.14     9767.54    333.88 o 
   3   0   1    11158.51    11206.21    125.22 o 
   5   0   1     5745.94     6428.60     81.36 o 
   7   0   1       16.93       34.37      2.16 o 
   9   0   1      368.60      350.17      8.50 o 
  11   0   1      182.78      230.59     10.68 o 
 -11   1   1      153.11      141.94      7.02 o 
 -10   1   1      134.59      141.13      4.92 o 
  -9   1   1      280.60      258.39     10.50 o 
  -8   1   1       20.06       25.12      1.54 o 
  -7   1   1      116.94      125.88      2.60 o 
  -6   1   1       64.65       77.67      1.91 o 
  -5   1   1       90.32       60.06      1.56 o 
  -4   1   1        4.99       15.16      1.09 o 
  -3   1   1     1161.46     1271.09     11.91 o 
  -2   1   1     3371.52     3366.35     28.74 o 
  -1   1   1     9845.74    10107.25    159.53 o 
   0   1   1      636.65      397.84     11.89 o 
   1   1   1     1072.74     1095.66      9.10 o 
   2   1   1      438.66      309.28      2.52 o 
   3   1   1       40.69       44.36      0.99 o 
   4   1   1     1068.80     1045.26      9.06 o 
   5   1   1      351.52      333.95      4.45 o 
   6   1   1      301.73      314.69      4.32 o 
   7   1   1      212.41      205.66      3.47 o 
   8   1   1      153.05      140.09      3.74 o 
   9   1   1      117.86      130.59      4.46 o 
  10   1   1      135.98      120.61      4.21 o 
  11   1   1        0.02       -1.05      1.98 o 
 -11   2   1        9.87       11.97      7.13 o 
 -10   2   1        0.00       -0.05      5.16 o 
  -9   2   1       11.51        7.37      3.08 o 
  -8   2   1      392.21      380.55      7.12 o 
  -7   2   1       53.61       47.98      2.54 o 
  -6   2   1       99.82      109.97      3.26 o 
  -5   2   1     1467.33     1620.75     17.92 o 
  -4   2   1     1402.16     1561.38     17.01 o 
  -3   2   1     8842.00     8540.34     75.49 o 
  -2   2   1     4215.82     4155.95     37.10 o 
  -1   2   1     1516.50     1460.27     13.51 o 
   0   2   1     8204.97     8253.37     73.24 o 
   1   2   1    13305.97    13382.38    111.49 o 
   2   2   1     8887.47     8873.49     73.66 o 
   3   2   1      479.47      415.27      4.00 o 
   4   2   1     3646.03     3627.57     39.67 o 
   5   2   1      172.02      177.49      3.17 o 
   6   2   1       23.18       24.61      1.68 o 
   7   2   1      142.99      154.32      3.48 o 
   8   2   1       13.63       16.01      1.81 o 
   9   2   1        0.22        0.11      1.63 o 
  10   2   1        7.69        7.55      1.98 o 
  11   2   1       84.16       85.77      6.14 o 
 -11   3   1        0.04       -3.23      3.12 o 
 -10   3   1       76.54       96.82     14.44 o 
  -9   3   1        4.34        6.92      8.64 o 
  -8   3   1      150.01      129.36      3.21 o 
  -7   3   1        1.24        2.61      1.08 o 
  -6   3   1      217.84      219.89      3.88 o 
  -5   3   1     1656.67     1653.07     20.24 o 
  -4   3   1      335.00      323.44      4.62 o 
  -3   3   1     2595.79     2701.80     24.69 o 
  -2   3   1      192.64      163.99      2.46 o 
  -1   3   1      190.86      169.64      2.76 o 
   0   3   1     3620.55     3629.26     30.96 o 
   1   3   1    13802.98    13909.53    122.77 o 
   2   3   1       79.58       81.83      1.69 o 
   3   3   1     3105.21     3069.69     26.17 o 
   4   3   1      474.82      544.36      6.21 o 
   5   3   1       32.01       31.89      1.35 o 
   6   3   1       90.51       72.15      2.22 o 
   7   3   1      731.20      717.90      9.64 o 
   8   3   1       31.77       33.27      2.47 o 
   9   3   1       59.74       71.43      3.37 o 
  10   3   1      113.44      117.85      4.11 o 
  11   3   1       35.21       38.02      5.08 o 
 -11   4   1        5.91        2.39      3.78 o 
 -10   4   1        5.12        8.70      6.62 o 
  -9   4   1      101.29       99.11      6.49 o 
  -8   4   1        2.88        1.38      1.41 o 
  -7   4   1      144.43      144.60      3.76 o 
  -6   4   1        8.19        6.20      1.25 o 
  -5   4   1       93.11      115.61      2.94 o 
  -4   4   1      592.92      572.19      7.04 o 
  -3   4   1     2788.94     3061.05     29.98 o 
  -2   4   1     1482.72     1589.74     15.25 o 
  -1   4   1      910.17      822.07      9.19 o 
   0   4   1     3165.63     3085.52     26.81 o 
   1   4   1       78.38       53.78      2.12 o 
   2   4   1      708.99      671.53      7.31 o 
   3   4   1      875.81      921.51     10.17 o 
   4   4   1     1510.52     1536.98     14.04 o 
   5   4   1       14.65       18.35      1.26 o 
   6   4   1        4.77        5.03      1.15 o 
   7   4   1       58.67       52.28      2.62 o 
   8   4   1        0.87        0.93      1.67 o 
   9   4   1       26.78       25.16      2.50 o 
  10   4   1      157.31      147.47      6.21 o 
 -10   5   1       20.86       16.66      7.67 o 
  -9   5   1        1.37        0.66      1.84 o 
  -8   5   1       15.82       14.13      1.99 o 
  -7   5   1       49.99       56.12      2.90 o 
  -6   5   1       64.41       55.44      2.32 o 
  -5   5   1      454.85      446.39      6.22 o 
  -4   5   1      144.35      153.74      3.20 o 
  -3   5   1       64.03       81.27      2.11 o 
  -2   5   1       57.87       41.12      1.73 o 
  -1   5   1     1789.97     1721.50     18.57 o 
   0   5   1        0.67        1.09      1.26 o 
   1   5   1       13.13       15.16      1.61 o 
   2   5   1       13.19       14.22      1.34 o 
   3   5   1      990.19     1080.74     11.28 o 
   4   5   1       51.85       59.30      1.91 o 
   5   5   1       99.60      104.88      2.89 o 
   6   5   1       16.03       21.74      1.66 o 
   7   5   1        0.73        0.49      1.42 o 
   8   5   1       18.65       20.58      4.11 o 
   9   5   1       52.08       55.61      5.58 o 
  10   5   1        0.06        0.10      2.31 o 
 -10   6   1        0.01       -1.49      3.76 o 
  -9   6   1        7.64        5.26      2.29 o 
  -8   6   1        3.58        2.24      1.84 o 
  -7   6   1      106.34       84.71      3.88 o 
  -6   6   1        0.15        1.07      1.72 o 
  -5   6   1       92.68       94.35      3.00 o 
  -4   6   1       11.01        9.81      1.14 o 
  -3   6   1       87.95       92.59      3.05 o 
  -2   6   1       58.96       58.49      3.42 o 
  -1   6   1      994.97     1034.19     11.14 o 
   0   6   1        0.70        2.17      0.90 o 
   1   6   1       38.06       34.10      1.65 o 
   2   6   1      846.57      810.25      9.92 o 
   3   6   1      460.41      511.72      6.55 o 
   4   6   1       13.40        9.63      1.19 o 
   5   6   1       26.34       28.59      1.86 o 
   6   6   1      200.04      198.73      4.60 o 
   7   6   1      291.97      273.20      7.40 o 
   8   6   1        4.38        4.58      2.50 o 
   9   6   1        1.04        1.49      2.76 o 
  10   6   1        0.55       -0.11      2.43 o 
  -9   7   1       70.60       71.32      4.45 o 
  -8   7   1        0.85        3.16      2.58 o 
  -7   7   1       60.66       78.57      4.70 o 
  -6   7   1       19.38       20.09      4.42 o 
  -5   7   1       17.71       22.50      1.90 o 
  -4   7   1       52.77       48.51      2.01 o 
  -3   7   1      182.24      189.03      3.94 o 
  -2   7   1        3.27        3.41      1.03 o 
  -1   7   1       77.39       73.36      2.72 o 
   0   7   1        0.02       -0.22      0.98 o 
   1   7   1        2.32        1.88      1.08 o 
   2   7   1       10.17       19.31      1.53 o 
   3   7   1       25.61       28.00      2.22 o 
   4   7   1      133.39      150.51      3.59 o 
   5   7   1      200.12      200.37      3.86 o 
   6   7   1       13.82       15.82      3.39 o 
   7   7   1      262.67      253.24      6.84 o 
   8   7   1       36.25       32.74      3.74 o 
   9   7   1        2.63        2.36      2.79 o 
  -9   8   1        0.92        1.97      2.79 o 
  -8   8   1       56.59       59.46      4.59 o 
  -7   8   1       45.59       59.89      4.73 o 
  -6   8   1      251.02      241.16      8.41 o 
  -5   8   1       55.82       43.54      3.31 o 
  -4   8   1       17.73       14.15      1.78 o 
  -3   8   1       41.52       39.91      2.35 o 
  -2   8   1      413.77      387.63      5.65 o 
  -1   8   1        2.76       -1.70      1.14 o 
   0   8   1        9.37       10.59      1.43 o 
   1   8   1       21.60       10.98      1.59 o 
   2   8   1        0.03       -0.97      1.25 o 
   3   8   1       22.08       15.09      2.49 o 
   4   8   1       37.92       25.34      2.27 o 
   5   8   1       37.78       23.87      1.99 o 
   6   8   1        6.55        3.51      2.40 o 
   7   8   1        1.33       10.18      3.04 o 
   8   8   1       13.90       10.53      3.30 o 
  -8   9   1        4.01        1.48      3.25 o 
  -7   9   1      161.41      166.07      7.39 o 
  -6   9   1       54.19       55.42      4.74 o 
  -5   9   1        1.66        0.07      3.89 o 
  -4   9   1        4.16        2.48      1.76 o 
  -3   9   1        2.93        0.83      1.75 o 
  -2   9   1        3.96        3.06      1.60 o 
  -1   9   1       23.83       22.54      2.04 o 
   0   9   1       92.15       79.58      2.85 o 
   1   9   1      169.26      173.41      4.59 o 
   2   9   1        3.51        1.47      1.73 o 
   3   9   1      210.07      215.66      5.80 o 
   4   9   1        0.48        0.01      1.86 o 
   5   9   1       63.03       67.08      3.20 o 
   6   9   1        2.70        4.83      2.58 o 
   7   9   1      206.82      216.14      7.11 o 
   8   9   1       15.53       11.15      3.57 o 
  -7  10   1        6.59        6.67      4.08 o 
  -6  10   1        1.69        0.17      3.20 o 
  -5  10   1       33.61       33.68      4.18 o 
  -4  10   1       28.64       34.67      2.81 o 
  -3  10   1       89.95       80.61      5.04 o 
  -2  10   1       66.08       66.99      3.75 o 
  -1  10   1       78.96       83.64      3.65 o 
   0  10   1       53.40       49.36      3.06 o 
   1  10   1       14.01       14.68      2.31 o 
   2  10   1      131.26      113.93      4.70 o 
   3  10   1       60.49       70.28      4.72 o 
   4  10   1       22.34       23.71      2.92 o 
   5  10   1       87.13       76.96      3.52 o 
   6  10   1       17.11       26.17      3.59 o 
   7  10   1       64.16       63.83      6.19 o 
  -5  11   1       56.42       54.54      4.76 o 
  -4  11   1       89.91       98.37      4.93 o 
  -3  11   1       40.81       34.46      3.55 o 
  -2  11   1        0.52       -1.56      4.50 o 
  -1  11   1        2.07        2.85      2.37 o 
   0  11   1       55.94       54.16      3.39 o 
   1  11   1      176.31      155.48      5.78 o 
   2  11   1        0.19       -3.04      2.02 o 
   3  11   1       32.37       27.11      3.46 o 
   4  11   1        4.15        5.32      2.94 o 
   5  11   1       17.61       15.03      2.61 o 
  -3  12   1        1.00       -0.93      3.05 o 
  -2  12   1        3.53        1.37      2.81 o 
  -1  12   1        3.06        3.04      3.08 o 
   0  12   1       62.69       63.63      7.76 o 
   1  12   1       12.23       10.86      3.19 o 
   2  12   1       17.44       10.47      3.23 o 
   3  12   1       40.20       34.02      3.88 o 
 -10   0   2       27.38       22.29      6.81 o 
  -8   0   2      327.25      317.42     12.14 o 
  -6   0   2      579.64      594.79      9.00 o 
  -4   0   2     4507.56     4399.80     56.27 o 
  -2   0   2    11758.94    11959.75    216.23 o 
   2   0   2     8391.61     8042.45     70.72 o 
   4   0   2       21.96       43.59      1.46 o 
   6   0   2     1086.18     1177.73     17.06 o 
   8   0   2        7.10       13.21      2.24 o 
  10   0   2       64.67       68.94      6.64 o 
 -11   1   2       18.64       22.29      7.25 o 
 -10   1   2      118.07      111.09      4.45 o 
  -9   1   2        0.06        1.96      1.76 o 
  -8   1   2      107.30      128.16      4.90 o 
  -7   1   2      716.69      685.33     11.04 o 
  -6   1   2       93.88       65.36      2.58 o 
  -5   1   2      309.59      368.78      5.60 o 
  -4   1   2      643.58      723.94      9.33 o 
  -3   1   2       17.79       17.25      0.79 o 
  -2   1   2       11.42       12.89      0.56 o 
  -1   1   2     1385.23     1414.71     12.99 o 
   0   1   2     6706.42     6433.83    124.12 o 
   1   1   2       11.56        1.28      0.25 o 
   2   1   2     3653.70     3557.93     26.00 o 
   3   1   2     1223.10     1188.25      9.57 o 
   4   1   2     1253.13     1170.51     10.81 o 
   5   1   2      717.46      660.57      7.63 o 
   6   1   2      994.71     1042.78     11.67 o 
   7   1   2      141.97      142.74      3.13 o 
   8   1   2       21.61       18.03      2.37 o 
   9   1   2       41.20       40.54      2.78 o 
  10   1   2       30.90       30.82      5.07 o 
  11   1   2        2.27        3.97      2.53 o 
 -11   2   2       41.89       38.25      5.74 o 
 -10   2   2       13.94       19.77      3.43 o 
  -9   2   2      318.05      332.71      8.19 o 
  -8   2   2      739.15      665.49     12.98 o 
  -7   2   2        0.10       -1.01      1.55 o 
  -6   2   2       38.13       41.18      1.95 o 
  -5   2   2      102.85       95.69      1.87 o 
  -4   2   2      342.31      348.63      4.25 o 
  -3   2   2     2189.34     2186.03     23.18 o 
  -2   2   2      713.89      586.02      6.72 o 
  -1   2   2     3490.14     3354.05     32.28 o 
   0   2   2    23667.30    25517.74    293.14 o 
   1   2   2    22632.35    23632.88    431.60 o 
   2   2   2      458.10      444.44      4.56 o 
   3   2   2       78.78       73.45      1.38 o 
   4   2   2     1989.74     2002.12     17.58 o 
   5   2   2      215.92      194.16      3.06 o 
   6   2   2      142.39      160.95      3.21 o 
   7   2   2      203.68      201.59      4.15 o 
   8   2   2      359.92      367.98      6.84 o 
   9   2   2       71.99       71.94      3.45 o 
  10   2   2        0.67        0.13      3.16 o 
  11   2   2        7.46        5.89      2.52 o 
 -11   3   2        1.56        2.22      3.27 o 
 -10   3   2       36.41       21.55      4.15 o 
  -9   3   2       12.25       17.26      3.56 o 
  -8   3   2      122.10      124.50      6.19 o 
  -7   3   2      151.30      157.55      6.33 o 
  -6   3   2       53.62       59.22      1.86 o 
  -5   3   2      281.59      318.59      9.51 o 
  -4   3   2     1331.38     1392.27     15.54 o 
  -3   3   2     3925.80     4178.35     40.16 o 
  -2   3   2      126.28       91.17      2.42 o 
  -1   3   2     2443.28     2297.56     19.98 o 
   0   3   2      786.97      744.31      7.67 o 
   1   3   2    13343.32    13514.53    119.34 o 
   2   3   2     1361.99     1456.70     13.96 o 
   3   3   2      101.55      109.85      2.75 o 
   4   3   2      418.30      455.98      4.92 o 
   5   3   2      381.42      462.26      5.69 o 
   6   3   2      113.71      116.78      2.76 o 
   7   3   2       37.26       40.22      2.27 o 
   8   3   2       86.27       74.99      3.49 o 
   9   3   2      109.64      105.16      4.20 o 
  10   3   2      178.52      178.00      6.34 o 
  11   3   2        8.50        5.37      2.46 o 
 -11   4   2       41.88       46.19      8.99 o 
 -10   4   2        0.04       -2.76      5.56 o 
  -9   4   2        4.85        6.31      3.41 o 
  -8   4   2        0.65        0.06      3.29 o 
  -7   4   2      157.72      138.07      3.35 o 
  -6   4   2       16.77       21.48      1.55 o 
  -5   4   2     2131.93     2182.54     26.39 o 
  -4   4   2        5.55        6.17      1.05 o 
  -3   4   2     4006.32     4332.21     45.54 o 
  -2   4   2       99.59      104.65      2.14 o 
  -1   4   2      205.66      178.22      3.00 o 
   0   4   2     2181.25     2014.97     18.04 o 
   1   4   2       60.93       31.54      1.26 o 
   2   4   2     1519.07     1488.67     15.61 o 
   3   4   2      332.72      320.57      4.04 o 
   4   4   2      434.44      459.64      5.17 o 
   5   4   2      967.53      964.64     11.56 o 
   6   4   2       24.76       32.39      1.75 o 
   7   4   2      163.45      161.74      4.10 o 
   8   4   2        3.35        2.51      1.86 o 
   9   4   2       75.83       75.04      4.41 o 
  10   4   2        3.92        1.96      2.44 o 
 -10   5   2      111.56      100.05      7.12 o 
  -9   5   2       58.93       59.87      9.30 o 
  -8   5   2       12.69        5.83      2.57 o 
  -7   5   2      122.95      115.89      3.80 o 
  -6   5   2       30.33       22.58      1.68 o 
  -5   5   2       15.37       10.48      1.52 o 
  -4   5   2        5.21        5.53      1.09 o 
  -3   5   2        0.63        1.08      0.76 o 
  -2   5   2      210.68      240.56      3.60 o 
  -1   5   2      105.32      129.77      2.79 o 
   0   5   2        1.73       -0.93      0.76 o 
   1   5   2      395.82      421.19      5.43 o 
   2   5   2     2245.46     2344.68     24.01 o 
   3   5   2     1207.93     1192.43     12.36 o 
   4   5   2      469.69      468.09      5.95 o 
   5   5   2       48.32       49.67      2.08 o 
   6   5   2      139.60      156.45      3.63 o 
   7   5   2       53.72       50.08      2.68 o 
   8   5   2       88.92       95.17      5.43 o 
   9   5   2        6.37        8.49      2.75 o 
  10   5   2        0.25        2.13      2.58 o 
 -10   6   2        0.04        6.58      4.08 o 
  -9   6   2       12.60       11.89      4.33 o 
  -8   6   2        1.28       -0.66      1.69 o 
  -7   6   2       77.40       69.67      3.48 o 
  -6   6   2        0.90       -0.31      1.92 o 
  -5   6   2        0.04       -0.02      1.24 o 
  -4   6   2       27.27       30.85      2.08 o 
  -3   6   2      264.79      255.38      4.26 o 
  -2   6   2      614.26      579.45      7.06 o 
  -1   6   2      139.58      151.36      2.91 o 
   0   6   2      275.57      267.75      4.46 o 
   1   6   2      121.02       98.51      2.65 o 
   2   6   2       89.68      112.22      2.83 o 
   3   6   2      409.06      437.51      5.97 o 
   4   6   2       19.80       26.33      1.56 o 
   5   6   2      165.66      152.08      3.19 o 
   6   6   2       39.80       41.23      2.95 o 
   7   6   2      165.31      150.17      5.11 o 
   8   6   2      255.96      279.03      8.55 o 
   9   6   2       16.50       11.15      3.51 o 
  10   6   2        6.03        2.77      2.72 o 
  -9   7   2        0.02        0.38      2.12 o 
  -8   7   2       21.46       18.12      4.45 o 
  -7   7   2       31.88       25.12      3.28 o 
  -6   7   2        1.19       -0.91      2.32 o 
  -5   7   2       34.86       33.53      2.66 o 
  -4   7   2      208.62      205.29      5.13 o 
  -3   7   2        0.06       -1.52      1.01 o 
  -2   7   2      251.74      283.75      4.67 o 
  -1   7   2        0.06        0.03      0.96 o 
   0   7   2       57.45       55.46      2.33 o 
   1   7   2       60.87       59.88      2.31 o 
   2   7   2      389.20      371.73      5.92 o 
   3   7   2       68.17       74.44      2.70 o 
   4   7   2      147.31      151.07      3.67 o 
   5   7   2      199.24      190.22      3.69 o 
   6   7   2       56.51       52.66      3.49 o 
   7   7   2       15.19       12.98      2.58 o 
   8   7   2       17.52       11.97      3.15 o 
   9   7   2        6.41        6.48      2.91 o 
  -9   8   2        8.45        9.32      2.81 o 
  -8   8   2        2.06        5.28      2.76 o 
  -7   8   2       12.49       14.98      3.27 o 
  -6   8   2        0.11        0.83      2.45 o 
  -5   8   2      186.71      179.36      6.99 o 
  -4   8   2       48.67       51.72      2.53 o 
  -3   8   2       93.56       69.03      3.60 o 
  -2   8   2      148.31      162.76      3.51 o 
  -1   8   2      391.07      411.53      6.38 o 
   0   8   2        3.10        2.63      1.26 o 
   1   8   2        0.14       -1.75      1.16 o 
   2   8   2       19.39       19.42      2.01 o 
   3   8   2        0.14       -1.65      1.63 o 
   4   8   2       23.93       25.21      2.36 o 
   5   8   2       38.06       35.88      3.67 o 
   6   8   2      438.86      421.39      9.61 o 
   7   8   2       77.38       75.03      4.28 o 
   8   8   2       11.14       17.85      3.59 o 
  -8   9   2       20.00       25.43      4.81 o 
  -7   9   2       21.74       24.14      7.44 o 
  -6   9   2       85.45       89.80      5.64 o 
  -5   9   2      111.67       94.92      5.68 o 
  -4   9   2        0.00        0.14      1.53 o 
  -3   9   2      148.50      160.51      4.54 o 
  -2   9   2       10.83        8.24      1.74 o 
  -1   9   2        7.82        5.98      1.73 o 
   0   9   2       13.76       20.89      2.02 o 
   1   9   2       10.56        4.94      1.86 o 
   2   9   2      201.49      197.23      5.03 o 
   3   9   2       18.74       27.26      2.99 o 
   4   9   2      117.54      122.87      7.16 o 
   5   9   2       54.72       61.37      3.27 o 
   6   9   2       52.81       56.97      4.23 o 
   7   9   2       32.02       43.48      5.12 o 
   8   9   2        1.54        1.83      3.22 o 
  -7  10   2        3.83        2.59      3.36 o 
  -6  10   2       63.62       60.97     11.43 o 
  -5  10   2        0.74        0.83      2.63 o 
  -4  10   2       50.29       45.85      2.88 o 
  -3  10   2       10.61        5.29      2.30 o 
  -2  10   2      120.81      113.82      4.59 o 
  -1  10   2       21.15       14.54      2.29 o 
   0  10   2        0.20       -2.41      1.73 o 
   1  10   2       36.59       33.16      2.74 o 
   2  10   2       30.87       27.89      3.31 o 
   3  10   2       12.43       12.35      2.90 o 
   4  10   2        0.05        4.00      2.71 o 
   5  10   2      105.66      114.03      4.32 o 
   6  10   2       33.72       33.06      3.84 o 
   7  10   2        0.45       -0.49      2.71 o 
  -5  11   2       59.71       62.35      5.62 o 
  -4  11   2       42.81       51.21      3.53 o 
  -3  11   2       29.50       39.77      3.61 o 
  -2  11   2       30.92       33.05      3.50 o 
  -1  11   2       10.80       11.98      2.62 o 
   0  11   2       28.94       30.19      3.34 o 
   1  11   2       11.36       14.11      2.93 o 
   2  11   2       34.82       28.43      3.22 o 
   3  11   2        3.76        0.45      3.42 o 
   4  11   2      165.49      174.86      7.27 o 
   5  11   2      123.62      131.48      5.30 o 
  -3  12   2        1.19        2.49      2.61 o 
  -2  12   2        6.25        5.20      2.77 o 
  -1  12   2       38.65       39.78      4.26 o 
   0  12   2       17.43       25.75      4.11 o 
   1  12   2        2.63       -0.01      3.13 o 
   2  12   2       59.47       51.14      4.48 o 
   3  12   2        2.77        2.43      2.79 o 
 -11   0   3       26.65       25.95      7.58 o 
  -9   0   3      373.45      415.29     19.70 o 
  -7   0   3       27.58       23.08      4.88 o 
  -3   0   3      256.11      183.43      7.54 o 
  -1   0   3     3199.69     3082.28     32.20 o 
   1   0   3    15794.50    16090.52    483.96 o 
   3   0   3       10.41       10.29      1.03 o 
   5   0   3      483.90      495.58      7.90 o 
   7   0   3       29.78       24.35      2.40 o 
   9   0   3      133.58      127.50      8.80 o 
  11   0   3       26.15       27.39      5.81 o 
 -11   1   3        0.21       -0.47      5.51 o 
 -10   1   3       96.43      106.28      7.54 o 
  -9   1   3     1040.31      993.00     24.33 o 
  -8   1   3      577.11      553.32      9.33 o 
  -7   1   3      143.92      165.79      4.04 o 
  -6   1   3       41.63       37.90      1.91 o 
  -5   1   3     2475.78     2619.09     34.22 o 
  -4   1   3      183.51      166.99      2.90 o 
  -3   1   3     2139.90     2004.24     30.07 o 
  -2   1   3      731.08      597.97      7.56 o 
  -1   1   3     6682.83     6416.26     53.72 o 
   0   1   3     5607.69     5725.96     43.64 o 
   1   1   3     5476.99     5383.21     43.33 o 
   2   1   3     1487.42     1322.57      9.75 o 
   3   1   3       84.40       81.86      1.41 o 
   4   1   3     1234.04     1256.31     10.86 o 
   5   1   3       68.24       57.32      1.95 o 
   6   1   3        0.14       -0.12      0.74 o 
   7   1   3        6.62        4.21      1.18 o 
   8   1   3      219.38      206.92      4.92 o 
   9   1   3        4.94        6.28      2.29 o 
  10   1   3        1.12        0.26      2.32 o 
  11   1   3        9.55        4.54      3.08 o 
 -11   2   3        8.26        0.20      4.84 o 
 -10   2   3      170.42      180.67      5.30 o 
  -9   2   3      256.57      257.56      6.70 o 
  -8   2   3       39.84       45.06      5.86 o 
  -7   2   3        1.98       -1.38      1.29 o 
  -6   2   3      513.22      581.19      9.69 o 
  -5   2   3       18.85       29.93      2.29 o 
  -4   2   3      228.98      268.81      4.96 o 
  -3   2   3     4244.75     4256.53     48.92 o 
  -2   2   3     2273.62     2335.00     22.78 o 
  -1   2   3    13349.22    13087.45    134.30 o 
   0   2   3        4.79        8.10      0.83 o 
   1   2   3     1046.76     1046.50     10.28 o 
   2   2   3     1335.47     1432.36     12.80 o 
   3   2   3       18.08       22.01      0.79 o 
   4   2   3      674.11      644.35      6.16 o 
   5   2   3       12.24       12.59      0.77 o 
   6   2   3      595.37      640.10      9.67 o 
   7   2   3      647.42      679.86      8.94 o 
   8   2   3       14.34       16.66      2.23 o 
   9   2   3       99.03       77.06      4.33 o 
  10   2   3       79.05       69.42      4.98 o 
  11   2   3      121.88      146.06      6.11 o 
 -11   3   3        0.00        0.72      2.88 o 
 -10   3   3        2.74        0.38      2.81 o 
  -9   3   3      336.19      320.27     12.37 o 
  -8   3   3      105.86      101.19      5.86 o 
  -7   3   3       18.11       24.82      4.93 o 
  -6   3   3        2.34        0.88      1.56 o 
  -5   3   3      194.45      203.12      3.28 o 
  -4   3   3     3198.86     3357.01     35.37 o 
  -3   3   3     1879.05     1976.89     21.36 o 
  -2   3   3       22.82       17.87      0.98 o 
  -1   3   3     1476.70     1478.01     19.18 o 
   0   3   3     3282.71     3137.45     28.77 o 
   1   3   3     1969.58     1958.71     18.47 o 
   2   3   3     1700.06     1856.60     20.48 o 
   3   3   3     3201.53     3195.51     32.23 o 
   4   3   3     2110.66     2281.23     20.08 o 
   5   3   3       38.33       23.46      0.95 o 
   6   3   3      134.28      147.08      3.19 o 
   7   3   3       23.31       15.76      1.47 o 
   8   3   3      108.30      103.21      5.01 o 
   9   3   3       11.88       18.19      2.86 o 
  10   3   3       26.95       32.09      3.53 o 
  11   3   3        9.48        8.86      2.72 o 
 -11   4   3       22.49       35.10      4.74 o 
 -10   4   3        3.26       -1.13      3.10 o 
  -9   4   3       38.06       38.29      4.74 o 
  -8   4   3        0.00       -1.37      2.70 o 
  -7   4   3       10.69        7.81      2.97 o 
  -6   4   3       64.54       55.92      1.90 o 
  -5   4   3       79.75       70.73      2.37 o 
  -4   4   3        1.01        0.47      0.83 o 
  -3   4   3       66.46       73.81      2.42 o 
  -2   4   3      722.71      762.14      9.13 o 
  -1   4   3       68.69       81.68      1.86 o 
   0   4   3      871.55      828.91      8.73 o 
   1   4   3       95.36       97.37      2.18 o 
   2   4   3     2904.16     2908.13     31.42 o 
   3   4   3      200.34      152.03      2.79 o 
   4   4   3      143.32      144.47      2.81 o 
   5   4   3      210.99      237.31      3.30 o 
   6   4   3       63.60       68.18      2.37 o 
   7   4   3       61.37       53.23      2.62 o 
   8   4   3        4.40        4.72      2.26 o 
   9   4   3        0.73        2.45      2.40 o 
  10   4   3       45.62       51.14      4.09 o 
 -10   5   3        9.63        6.89      3.93 o 
  -9   5   3        4.52        5.81      3.57 o 
  -8   5   3      355.75      317.91     11.58 o 
  -7   5   3       11.91       17.88      2.04 o 
  -6   5   3      119.40      109.16      4.34 o 
  -5   5   3        0.15       -2.01      1.34 o 
  -4   5   3       31.75       22.15      1.58 o 
  -3   5   3      409.33      390.13     13.59 o 
  -2   5   3        0.12        0.70      0.69 o 
  -1   5   3      457.97      445.86      5.97 o 
   0   5   3      952.16      893.14      9.62 o 
   1   5   3      208.58      210.10      3.71 o 
   2   5   3     4301.65     4330.59     42.63 o 
   3   5   3      767.80      837.95     11.03 o 
   4   5   3        2.62        5.48      1.05 o 
   5   5   3      135.74      121.10      2.45 o 
   6   5   3       86.18       78.14      2.52 o 
   7   5   3      212.43      207.86      5.71 o 
   8   5   3      118.73       91.76      3.87 o 
   9   5   3        0.03        0.13      2.87 o 
  10   5   3        3.40        1.34      2.99 o 
 -10   6   3       40.47       41.82      6.61 o 
  -9   6   3        0.16        4.56      4.60 o 
  -8   6   3        7.83        6.30      2.26 o 
  -7   6   3      110.76       87.22      3.66 o 
  -6   6   3       80.90       89.03      3.74 o 
  -5   6   3       14.69       18.01      1.93 o 
  -4   6   3      519.40      550.07      8.16 o 
  -3   6   3       18.24       11.30      1.57 o 
  -2   6   3       21.97       15.96      1.20 o 
  -1   6   3       65.04       76.24      2.36 o 
   0   6   3      429.56      446.52      6.31 o 
   1   6   3       78.07       63.24      2.26 o 
   2   6   3        5.10       19.83      1.45 o 
   3   6   3     1415.47     1405.29     17.09 o 
   4   6   3       57.43       66.32      2.24 o 
   5   6   3       70.75       68.24      1.97 o 
   6   6   3        0.46        0.06      1.89 o 
   7   6   3        1.90        0.12      1.96 o 
   8   6   3        2.01        3.30      2.10 o 
   9   6   3        0.74        2.86      2.68 o 
  10   6   3        3.93        4.90      3.83 o 
  -9   7   3       15.08       13.49      4.51 o 
  -8   7   3        0.02        1.70      2.78 o 
  -7   7   3       22.78       27.07      5.27 o 
  -6   7   3       16.03       11.53      2.28 o 
  -5   7   3       47.76       47.98      2.80 o 
  -4   7   3       49.38       41.48      2.86 o 
  -3   7   3      112.68      119.37      2.88 o 
  -2   7   3      141.44      134.19      3.87 o 
  -1   7   3      144.54      150.33      3.09 o 
   0   7   3      132.20      133.22      4.16 o 
   1   7   3      517.79      509.12      7.32 o 
   2   7   3        0.10        1.55      1.27 o 
   3   7   3      563.76      575.78      8.22 o 
   4   7   3       37.68       36.27      2.14 o 
   5   7   3      386.63      408.37      8.19 o 
   6   7   3       75.90       86.48      4.29 o 
   7   7   3       58.58       63.43      3.81 o 
   8   7   3       53.49       54.62      3.64 o 
   9   7   3        0.04        0.77      2.86 o 
  -9   8   3        0.08       -0.76      2.17 o 
  -8   8   3       38.21       48.48      6.00 o 
  -7   8   3       59.34       58.43      4.45 o 
  -6   8   3       14.40        8.95      2.92 o 
  -5   8   3       78.57       78.24      4.85 o 
  -4   8   3       65.82       58.18      4.31 o 
  -3   8   3      193.28      183.59      4.09 o 
  -2   8   3       46.14       46.16      2.21 o 
  -1   8   3       14.98       18.07      1.64 o 
   0   8   3      710.39      689.96      9.38 o 
   1   8   3       30.78       25.77      1.96 o 
   2   8   3      198.93      198.67      4.44 o 
   3   8   3        0.12        0.76      1.45 o 
   4   8   3       36.34       39.59      3.48 o 
   5   8   3      171.24      181.66      5.03 o 
   6   8   3       93.61       96.64      8.68 o 
   7   8   3      218.18      224.24      6.94 o 
   8   8   3       47.34       46.53      3.67 o 
  -8   9   3       96.38      116.32      6.23 o 
  -7   9   3        0.02       -1.10      2.77 o 
  -6   9   3        1.76        0.37      3.75 o 
  -5   9   3       35.31       40.27      3.70 o 
  -4   9   3        1.17        1.76      1.47 o 
  -3   9   3      322.80      305.21      6.76 o 
  -2   9   3       36.07       31.47      2.21 o 
  -1   9   3        9.48       10.48      1.75 o 
   0   9   3       20.84       24.95      2.15 o 
   1   9   3       42.76       35.74      2.81 o 
   2   9   3       97.63       98.50      3.71 o 
   3   9   3       74.27       80.07      3.76 o 
   4   9   3       92.01       99.67      5.25 o 
   5   9   3      130.49      120.50      6.03 o 
   6   9   3       44.07       47.68      3.93 o 
   7   9   3        5.79        2.84      2.66 o 
  -7  10   3       10.07        9.48      3.43 o 
  -6  10   3       37.96       47.19      4.80 o 
  -5  10   3       14.14       16.89      3.17 o 
  -4  10   3        0.01        1.99      3.01 o 
  -3  10   3       20.43       17.07      2.68 o 
  -2  10   3       10.54        8.40      2.76 o 
  -1  10   3       14.37       13.50      2.45 o 
   0  10   3        7.11        9.47      2.20 o 
   1  10   3       27.59       24.04      2.79 o 
   2  10   3        4.79        2.70      2.48 o 
   3  10   3      229.36      233.05      7.44 o 
   4  10   3        2.16        5.25      2.89 o 
   5  10   3        0.57        3.83      2.95 o 
   6  10   3       30.71       33.14      3.85 o 
  -5  11   3        0.90        2.81      3.45 o 
  -4  11   3        4.86        5.14      2.14 o 
  -3  11   3       30.88       18.51      2.92 o 
  -2  11   3        0.34       -1.69      3.49 o 
  -1  11   3        0.28        2.84      2.33 o 
   0  11   3        0.00       -0.94      2.27 o 
   1  11   3        3.25       -3.08      2.25 o 
   2  11   3        0.30       -1.85      2.87 o 
   3  11   3       16.96       15.60      3.83 o 
   4  11   3       44.62       55.96      4.78 o 
   5  11   3        0.55        0.82      2.34 o 
  -3  12   3        2.12       -0.06      2.42 o 
  -2  12   3        0.00        1.11      2.65 o 
  -1  12   3       18.25       18.47      3.43 o 
   0  12   3       13.41       16.38      3.12 o 
   1  12   3       18.44       20.49      3.99 o 
   2  12   3        0.02       -1.11      2.81 o 
   3  12   3       94.27       80.65      5.12 o 
 -10   0   4        1.03        1.95      5.34 o 
  -8   0   4     1726.02     1589.59     47.76 o 
  -6   0   4       38.20       54.62      5.89 o 
  -4   0   4      478.10      501.08     16.62 o 
  -2   0   4      508.66      519.51      7.29 o 
   0   0   4     2230.07     2157.88     24.90 o 
   2   0   4      704.37      808.63      8.54 o 
   4   0   4     1105.35     1086.21     12.82 o 
   6   0   4      490.94      494.23      8.25 o 
   8   0   4      352.50      345.16     10.66 o 
  10   0   4       15.55       17.54      5.20 o 
 -11   1   4        0.07       -0.51      4.90 o 
 -10   1   4       53.18       59.97      6.21 o 
  -9   1   4      219.28      231.49     10.23 o 
  -8   1   4      202.91      187.06      8.74 o 
  -7   1   4      435.01      460.07      9.42 o 
  -6   1   4        1.07       -0.17      0.94 o 
  -5   1   4      338.93      347.32      5.97 o 
  -4   1   4       47.94       48.50      2.59 o 
  -3   1   4      299.41      344.71      6.64 o 
  -2   1   4     1491.61     1491.68     16.14 o 
  -1   1   4        5.92       -0.38      0.34 o 
   0   1   4     1222.98     1306.39     10.39 o 
   1   1   4     7577.72     7435.90     62.72 o 
   2   1   4      569.69      505.70      4.52 o 
   3   1   4       78.72       69.11      1.27 o 
   4   1   4      474.58      463.72      4.81 o 
   5   1   4       41.66       35.83      1.33 o 
   6   1   4      357.36      365.09      6.46 o 
   7   1   4        9.93        8.72      1.38 o 
   8   1   4        0.74       -1.89      1.64 o 
   9   1   4        9.47        9.05      2.52 o 
  10   1   4       24.86       18.19      4.69 o 
  11   1   4        6.42        3.06      3.33 o 
 -11   2   4        0.21       -1.28      4.74 o 
 -10   2   4      170.90      179.52     13.77 o 
  -9   2   4      135.97      127.92      4.01 o 
  -8   2   4       26.92       26.26      2.23 o 
  -7   2   4      266.99      277.80      6.26 o 
  -6   2   4      149.79      123.09      3.60 o 
  -5   2   4       16.25       11.30      1.36 o 
  -4   2   4      752.31      795.72     11.62 o 
  -3   2   4       69.19       64.98      1.69 o 
  -2   2   4        0.18        5.92      0.93 o 
  -1   2   4      948.75      906.98     10.30 o 
   0   2   4     7230.03     7240.93     60.94 o 
   1   2   4       65.33       75.35      1.49 o 
   2   2   4      171.76      223.24      2.85 o 
   3   2   4      848.20      767.39      7.17 o 
   4   2   4       14.83        9.42      0.74 o 
   5   2   4      444.52      444.54      4.78 o 
   6   2   4       53.69       50.64      1.80 o 
   7   2   4      622.77      633.74     11.01 o 
   8   2   4       49.57       46.55      3.04 o 
   9   2   4        2.06        6.98      2.53 o 
  10   2   4      100.63      109.98      7.36 o 
  11   2   4        0.95        0.87      2.67 o 
 -11   3   4       37.77       23.84      7.29 o 
 -10   3   4       18.98       23.17      3.65 o 
  -9   3   4        6.16        6.59      2.99 o 
  -8   3   4        5.10       12.02      2.42 o 
  -7   3   4       81.68       80.67      7.20 o 
  -6   3   4      181.95      199.04      5.73 o 
  -5   3   4      622.09      592.26     11.00 o 
  -4   3   4      493.66      607.93      8.12 o 
  -3   3   4       21.95       21.54      1.21 o 
  -2   3   4      628.51      524.36      6.56 o 
  -1   3   4      567.13      552.04      6.80 o 
   0   3   4     2592.69     2384.06     22.23 o 
   1   3   4      186.12      189.75      3.45 o 
   2   3   4      472.94      434.29      6.07 o 
   3   3   4      304.19      321.11      4.08 o 
   4   3   4      109.18       84.39      1.78 o 
   5   3   4      834.51      843.62      8.46 o 
   6   3   4      371.10      381.59     10.65 o 
   7   3   4      381.21      382.06      5.90 o 
   8   3   4       55.71       72.66      3.02 o 
   9   3   4       43.91       49.24      3.84 o 
  10   3   4       92.28       86.67      4.94 o 
  11   3   4       55.32       67.25      4.70 o 
 -10   4   4       39.49       41.46      5.72 o 
  -9   4   4      127.87      139.56      7.41 o 
  -8   4   4       62.03       43.44      7.79 o 
  -7   4   4        0.85       -0.31      1.91 o 
  -6   4   4       53.83       57.41      5.45 o 
  -5   4   4      136.08      124.69      2.95 o 
  -4   4   4      184.61      206.20      3.65 o 
  -3   4   4       33.61       12.42      1.55 o 
  -2   4   4        0.99        2.25      0.61 o 
  -1   4   4     1250.29     1311.08     13.81 o 
   0   4   4      747.88      735.66      9.24 o 
   1   4   4     3901.91     4055.19     37.18 o 
   2   4   4      460.19      439.38      6.45 o 
   3   4   4       56.05       54.40      1.72 o 
   4   4   4      135.09      135.72      2.74 o 
   5   4   4       20.21       19.14      1.14 o 
   6   4   4        6.14        2.81      1.11 o 
   7   4   4       42.02       50.49      3.20 o 
   8   4   4      185.44      178.39      5.12 o 
   9   4   4      101.68      103.59      5.29 o 
  10   4   4       18.16        7.64      6.00 o 
 -10   5   4       32.46       30.84      5.53 o 
  -9   5   4       13.72       12.62      3.98 o 
  -8   5   4        0.09        0.41      3.18 o 
  -7   5   4        2.08        3.53      3.95 o 
  -6   5   4       73.41       65.29      2.45 o 
  -5   5   4      275.01      294.89      5.46 o 
  -4   5   4      119.51      139.80      3.26 o 
  -3   5   4       24.27       19.39      1.64 o 
  -2   5   4      206.17      266.76      3.85 o 
  -1   5   4      113.75      109.16      2.52 o 
   0   5   4     1097.81      923.07     10.63 o 
   1   5   4       28.51       29.20      1.85 o 
   2   5   4      797.41      688.86      8.63 o 
   3   5   4      486.30      504.77      8.08 o 
   4   5   4        1.96        2.45      1.02 o 
   5   5   4       41.28       38.96      1.96 o 
   6   5   4       62.68       60.89      1.88 o 
   7   5   4      372.46      355.17      7.89 o 
   8   5   4       42.79       46.55      3.11 o 
   9   5   4       39.67       38.65      3.77 o 
  10   5   4        2.98        1.74      2.98 o 
 -10   6   4       92.65       85.83      9.85 o 
  -9   6   4      195.58      180.36      9.45 o 
  -8   6   4      129.69      137.00      8.09 o 
  -7   6   4      158.35      201.71      5.33 o 
  -6   6   4        3.51        4.97      2.10 o 
  -5   6   4      140.34      143.39      4.00 o 
  -4   6   4        0.02       -1.02      1.21 o 
  -3   6   4      596.71      618.89      8.43 o 
  -2   6   4      365.34      367.25      5.11 o 
  -1   6   4       49.40       38.59      1.94 o 
   0   6   4      379.26      381.73      6.17 o 
   1   6   4      354.55      320.67      5.92 o 
   2   6   4      136.95      139.39      3.55 o 
   3   6   4      673.15      647.23      9.56 o 
   4   6   4      433.54      424.35      5.99 o 
   5   6   4       57.97       56.82      1.97 o 
   6   6   4      271.64      257.31      5.15 o 
   7   6   4      630.12      615.67     11.68 o 
   8   6   4        1.99        3.98      3.03 o 
   9   6   4        4.93        7.53      2.95 o 
  -9   7   4        0.04       -1.35      4.00 o 
  -8   7   4        8.67        7.81      1.75 o 
  -7   7   4       49.42       71.69      5.75 o 
  -6   7   4        7.57        5.92      2.13 o 
  -5   7   4       10.48       11.50      2.17 o 
  -4   7   4       32.65       31.16      2.20 o 
  -3   7   4        0.30       -2.27      1.51 o 
  -2   7   4      138.01      125.53      3.02 o 
  -1   7   4       35.65       34.36      1.91 o 
   0   7   4      296.22      297.85      5.61 o 
   1   7   4       93.59       99.04      3.30 o 
   2   7   4       75.91       75.58      2.95 o 
   3   7   4      877.67      841.05     11.61 o 
   4   7   4      640.94      660.99      9.79 o 
   5   7   4       29.03       28.90      2.70 o 
   6   7   4     1139.77     1158.09     14.22 o 
   7   7   4        9.23       15.29      2.65 o 
   8   7   4        0.71       -2.61      2.04 o 
   9   7   4       21.91       26.22      3.01 o 
  -8   8   4       43.66       55.17      4.11 o 
  -7   8   4       17.55       11.73      3.00 o 
  -6   8   4       32.09       34.90      4.05 o 
  -5   8   4       83.54       97.69      4.68 o 
  -4   8   4        6.87       11.26      2.84 o 
  -3   8   4       79.81       84.64      3.05 o 
  -2   8   4      230.79      234.94      4.85 o 
  -1   8   4        3.98        1.94      1.33 o 
   0   8   4      237.94      243.46      6.00 o 
   1   8   4       21.58       19.58      1.99 o 
   2   8   4      487.53      505.10      8.41 o 
   3   8   4      333.89      334.56      6.58 o 
   4   8   4        5.14        9.37      2.09 o 
   5   8   4      697.73      695.65     11.36 o 
   6   8   4       92.20      102.63      2.96 o 
   7   8   4       20.82       13.01      3.32 o 
   8   8   4        2.79        2.56      2.49 o 
  -8   9   4        0.34       -0.82      2.82 o 
  -7   9   4        0.05        2.12      2.90 o 
  -6   9   4        2.71       -0.32      2.72 o 
  -5   9   4        0.54        3.27      2.49 o 
  -4   9   4        2.24       -1.04      2.52 o 
  -3   9   4       92.66       92.98      4.06 o 
  -2   9   4        1.51        0.62      1.84 o 
  -1   9   4       19.97       25.91      2.33 o 
   0   9   4       81.97       83.48      3.74 o 
   1   9   4        9.61        6.86      2.08 o 
   2   9   4       84.59       64.32      3.65 o 
   3   9   4        1.51        1.76      1.95 o 
   4   9   4        1.69       -0.04      1.88 o 
   5   9   4      284.09      335.43      7.39 o 
   6   9   4        2.42        2.70      2.59 o 
   7   9   4        0.01       -0.35      2.49 o 
  -7  10   4        7.82        4.86      3.34 o 
  -6  10   4        3.12        4.85      3.26 o 
  -5  10   4        0.42       -0.93      2.98 o 
  -4  10   4       17.83       16.77      2.05 o 
  -3  10   4       17.02       18.24      2.70 o 
  -2  10   4      204.07      210.23      7.02 o 
  -1  10   4        4.29        5.75      2.24 o 
   0  10   4      246.11      263.17      6.27 o 
   1  10   4        0.15       -3.00      2.00 o 
   2  10   4       89.99      105.05      5.27 o 
   3  10   4      174.54      190.36      6.69 o 
   4  10   4      237.68      236.84      8.39 o 
   5  10   4       37.73       37.65      3.43 o 
   6  10   4        8.89        9.93      1.66 o 
  -5  11   4       12.84        9.31      3.80 o 
  -4  11   4        0.17       -0.40      1.70 o 
  -3  11   4       15.33       13.42      2.78 o 
  -2  11   4       84.85       92.20      7.99 o 
  -1  11   4        0.28        0.05      2.45 o 
   0  11   4       44.93       35.70      3.43 o 
   1  11   4       19.33       19.16      2.73 o 
   2  11   4       84.01       70.39      5.41 o 
   3  11   4        7.21       17.24      4.00 o 
   4  11   4        0.03        0.06      2.80 o 
   5  11   4        0.00        0.28      2.50 o 
  -3  12   4        8.08       14.62      2.97 o 
  -2  12   4        9.47        4.16      2.89 o 
  -1  12   4        1.35        4.30      2.88 o 
   0  12   4       11.89        4.37      2.85 o 
   1  12   4        7.36        3.30      3.46 o 
   2  12   4       32.46       25.89      3.79 o 
   3  12   4       17.38       18.40      4.10 o 
 -11   0   5        5.30        9.35      5.69 o 
  -9   0   5      128.20      120.67     11.19 o 
  -7   0   5      167.78      157.95     10.09 o 
  -5   0   5      237.32      265.02     11.63 o 
  -3   0   5     9961.87     9803.92    172.92 o 
  -1   0   5       60.69       94.82      1.84 o 
   1   0   5     2726.95     2797.12     46.61 o 
   3   0   5       11.55       18.81      1.42 o 
   5   0   5      363.35      392.80      7.91 o 
   7   0   5      324.13      309.30      6.81 o 
   9   0   5      144.95      135.82     10.13 o 
  11   0   5      129.62      127.47     10.64 o 
 -11   1   5        0.28        0.58      3.69 o 
 -10   1   5       41.20       41.49      5.54 o 
  -9   1   5     1292.63     1314.79     34.18 o 
  -8   1   5      212.01      205.02      9.48 o 
  -7   1   5        0.04       -0.35      2.24 o 
  -6   1   5       82.85       86.11      5.06 o 
  -5   1   5        0.35        4.93      1.32 o 
  -4   1   5      106.53      102.00      3.19 o 
  -3   1   5      570.35      625.72      8.10 o 
  -2   1   5     4625.68     4749.65     45.47 o 
  -1   1   5     3166.34     3075.57     27.77 o 
   0   1   5     1499.28     1448.86     11.54 o 
   1   1   5     4028.35     3846.39     31.23 o 
   2   1   5       27.66       53.23      1.04 o 
   3   1   5       89.42       89.73      1.49 o 
   4   1   5     1834.38     1772.10     15.20 o 
   5   1   5      648.09      760.01      7.43 o 
   6   1   5       73.11       85.44      2.06 o 
   7   1   5        6.28        7.01      1.15 o 
   8   1   5      280.34      272.57      7.70 o 
   9   1   5        3.22       -3.34      7.76 o 
  10   1   5       10.84       16.23      3.77 o 
  11   1   5        4.10        3.50      3.48 o 
 -11   2   5        0.25       -2.28      5.41 o 
 -10   2   5        6.75       15.99      5.99 o 
  -9   2   5       24.55       31.07      5.32 o 
  -8   2   5      332.92      323.44     14.58 o 
  -7   2   5       21.81       20.54      1.85 o 
  -6   2   5       17.82       20.68      1.77 o 
  -5   2   5       75.57       85.41      2.79 o 
  -4   2   5       33.99       26.29      3.32 o 
  -3   2   5      540.34      633.45      7.63 o 
  -2   2   5     1429.15     1463.29     15.97 o 
  -1   2   5      972.63      947.15     11.77 o 
   0   2   5     5878.33     6109.72     54.75 o 
   1   2   5      476.51      444.63      4.57 o 
   2   2   5       54.60       81.05      1.68 o 
   3   2   5      136.47      131.26      2.08 o 
   4   2   5        4.81        3.89      0.70 o 
   5   2   5      177.72      176.57      2.57 o 
   6   2   5       35.78       40.91      1.43 o 
   7   2   5      171.89      170.68      3.48 o 
   8   2   5        0.49       -1.49      2.83 o 
   9   2   5        4.99        3.99      2.52 o 
  10   2   5        7.09        5.40      4.59 o 
  11   2   5       34.36       35.90      4.84 o 
 -11   3   5        3.16        5.93      6.56 o 
 -10   3   5       29.81       37.69      4.32 o 
  -9   3   5       18.63       14.91      2.48 o 
  -8   3   5        7.04        7.73      2.20 o 
  -7   3   5       73.70       67.84      3.67 o 
  -6   3   5      247.69      259.59      6.69 o 
  -5   3   5      229.89      246.13      7.91 o 
  -4   3   5      370.79      376.53      5.43 o 
  -3   3   5      808.27      909.85      9.85 o 
  -2   3   5      645.40      776.27     10.07 o 
  -1   3   5     2563.10     2588.68     27.59 o 
   0   3   5    10041.40    10355.57    103.01 o 
   1   3   5     1074.56     1066.76     11.60 o 
   2   3   5     1163.97     1244.17     18.34 o 
   3   3   5      829.18      902.33      9.46 o 
   4   3   5      117.90      111.20      2.16 o 
   5   3   5      180.17      199.91      2.96 o 
   6   3   5       82.67       86.72      2.00 o 
   7   3   5       67.50       68.66      2.73 o 
   8   3   5      722.49      692.80     11.81 o 
   9   3   5        0.48       -2.91      2.14 o 
  10   3   5        2.99        9.59      3.02 o 
 -10   4   5        4.16       -1.14      3.06 o 
  -9   4   5       26.53       29.03      4.20 o 
  -8   4   5       99.93      121.98      5.39 o 
  -7   4   5      188.19      192.53     12.96 o 
  -6   4   5      372.07      396.70     11.77 o 
  -5   4   5      499.28      528.26      7.56 o 
  -4   4   5        1.51        1.34      0.90 o 
  -3   4   5        3.94        2.73      0.93 o 
  -2   4   5      634.22      598.77      8.53 o 
  -1   4   5       57.37       75.28      1.97 o 
   0   4   5      915.27      960.01     11.58 o 
   1   4   5     1846.61     1896.95     19.61 o 
   2   4   5     3518.00     3652.02     37.72 o 
   3   4   5      270.38      264.79      3.95 o 
   4   4   5     1243.42     1195.47     12.41 o 
   5   4   5      444.65      457.60      5.51 o 
   6   4   5      462.02      488.38      5.78 o 
   7   4   5     1163.68     1190.90     18.29 o 
   8   4   5        1.97        1.12      1.93 o 
   9   4   5        0.04        1.31      2.39 o 
  10   4   5       18.73       21.11      3.56 o 
 -10   5   5        0.00        1.70      3.59 o 
  -9   5   5       48.62       40.46      5.08 o 
  -8   5   5       64.38       68.44      5.87 o 
  -7   5   5       35.10       38.67      6.57 o 
  -6   5   5       18.93       19.73      1.92 o 
  -5   5   5      118.06      129.55      3.42 o 
  -4   5   5       44.59       45.96      1.84 o 
  -3   5   5     1911.89     1966.73     22.99 o 
  -2   5   5        4.24        1.20      0.79 o 
  -1   5   5       67.09       50.81      2.00 o 
   0   5   5      956.96      868.84     10.19 o 
   1   5   5     1444.92     1417.78     16.63 o 
   2   5   5       69.78       74.20      2.50 o 
   3   5   5      451.50      434.33      6.85 o 
   4   5   5       20.47       20.99      1.45 o 
   5   5   5       43.46       47.91      2.60 o 
   6   5   5       25.66       20.22      1.31 o 
   7   5   5      153.95      145.12      5.09 o 
   8   5   5       41.54       37.16      3.00 o 
   9   5   5       13.53       15.34      2.41 o 
  10   5   5        0.78        1.04      3.10 o 
 -10   6   5       17.91       21.27      4.99 o 
  -9   6   5        7.62        2.95      3.67 o 
  -8   6   5      303.01      305.53     11.95 o 
  -7   6   5      111.12       92.32      3.09 o 
  -6   6   5      168.44      172.52      4.74 o 
  -5   6   5       44.20       49.21      2.51 o 
  -4   6   5       97.64      101.82      2.93 o 
  -3   6   5      112.04      129.48      3.89 o 
  -2   6   5       45.84       52.72      1.96 o 
  -1   6   5      451.59      411.55      6.53 o 
   0   6   5       26.08       33.04      1.87 o 
   1   6   5        9.39        9.16      1.37 o 
   2   6   5        0.14        0.32      1.18 o 
   3   6   5        8.89        7.58      1.39 o 
   4   6   5      154.13      157.25      3.43 o 
   5   6   5      651.93      706.05      8.74 o 
   6   6   5      400.37      372.32      5.99 o 
   7   6   5       90.54       88.05      4.21 o 
   8   6   5      186.54      180.71      5.88 o 
   9   6   5        3.09        1.63      2.15 o 
  -9   7   5       94.59       90.14      8.32 o 
  -8   7   5        2.07        6.46      4.02 o 
  -7   7   5      195.54      204.59      6.63 o 
  -6   7   5       20.69        4.92      2.59 o 
  -5   7   5        9.45        8.18      2.44 o 
  -4   7   5      336.48      360.60      7.30 o 
  -3   7   5        9.59       11.28      1.32 o 
  -2   7   5      476.49      500.45      7.65 o 
  -1   7   5        4.46        3.96      1.21 o 
   0   7   5       20.24       22.62      1.87 o 
   1   7   5      844.97      851.36     11.65 o 
   2   7   5       10.57       13.11      1.80 o 
   3   7   5        8.36        8.84      1.79 o 
   4   7   5      361.51      390.00      7.73 o 
   5   7   5       28.71       35.32      2.45 o 
   6   7   5        0.43        1.80      1.42 o 
   7   7   5       25.58       27.16      3.10 o 
   8   7   5       17.08       16.94      2.80 o 
   9   7   5       36.86       38.50      3.48 o 
  -8   8   5        8.19       14.64      3.81 o 
  -7   8   5      148.38      179.13      6.83 o 
  -6   8   5       35.42       31.59      3.63 o 
  -5   8   5      154.24      144.38      7.05 o 
  -4   8   5      108.55       99.82      5.20 o 
  -3   8   5      172.91      170.93      4.16 o 
  -2   8   5      876.08      811.75     12.62 o 
  -1   8   5        9.93        6.37      1.80 o 
   0   8   5        6.83        9.58      1.77 o 
   1   8   5       14.43       12.57      1.88 o 
   2   8   5      291.66      292.59      6.10 o 
   3   8   5      139.32      155.49      4.52 o 
   4   8   5      174.88      168.73      5.16 o 
   5   8   5        0.00       -1.43      2.05 o 
   6   8   5        9.80        6.69      1.54 o 
   7   8   5        0.18       -1.31      2.34 o 
   8   8   5        3.69        8.28      2.71 o 
  -8   9   5        3.07        3.71      2.79 o 
  -7   9   5       14.26       12.27      3.26 o 
  -6   9   5       28.46       31.35      4.44 o 
  -5   9   5      147.01      137.15      5.64 o 
  -4   9   5        3.15        4.31      2.76 o 
  -3   9   5        2.86        3.13      1.84 o 
  -2   9   5      158.95      160.80      4.97 o 
  -1   9   5       45.24       46.94      2.79 o 
   0   9   5        8.30        8.26      2.09 o 
   1   9   5       18.90       16.49      2.44 o 
   2   9   5        0.81        2.62      2.01 o 
   3   9   5        9.24       11.17      2.68 o 
   4   9   5        8.38       10.69      2.72 o 
   5   9   5       55.05       43.12      3.07 o 
   6   9   5       85.59       76.35      2.97 o 
   7   9   5        6.02        0.58      2.65 o 
  -6  10   5       10.81        7.09      3.32 o 
  -5  10   5        0.18       -2.95      2.76 o 
  -4  10   5        7.90        7.46      3.28 o 
  -3  10   5        0.15        0.22      2.02 o 
  -2  10   5        8.52        5.72      2.43 o 
  -1  10   5       16.39       18.03      2.61 o 
   0  10   5      230.69      243.84      6.60 o 
   1  10   5      170.78      174.66      5.75 o 
   2  10   5        6.72        5.46      2.62 o 
   3  10   5        0.90        4.12      3.13 o 
   4  10   5       15.42       20.31      3.61 o 
   5  10   5       39.21       32.26      6.38 o 
   6  10   5       16.78       21.89      2.46 o 
  -5  11   5        4.49       -3.19      3.08 o 
  -4  11   5        9.29        4.13      5.74 o 
  -3  11   5       10.46        9.11      2.53 o 
  -2  11   5       80.15       87.32      4.74 o 
  -1  11   5       18.59       14.92      3.07 o 
   0  11   5        0.01       -2.72      2.22 o 
   1  11   5        0.04       -2.14      2.61 o 
   2  11   5       43.97       60.99      5.27 o 
   3  11   5      113.31      121.36      7.46 o 
   4  11   5        1.27        8.39      4.89 o 
   5  11   5        3.37        8.22      3.10 o 
  -3  12   5        9.46       12.07      2.80 o 
  -2  12   5       27.04       25.23      3.49 o 
  -1  12   5        2.53        5.31      3.01 o 
   0  12   5       21.39       23.22      3.69 o 
   1  12   5        0.65       -1.35      3.11 o 
   2  12   5        5.95        7.51      4.85 o 
 -10   0   6        0.59        4.13      5.20 o 
  -8   0   6     1190.51     1026.24     34.62 o 
  -6   0   6       34.70       26.68      4.71 o 
  -4   0   6      237.61      265.26      6.47 o 
  -2   0   6     3855.39     4112.83     52.19 o 
   0   0   6      738.28      832.99     10.40 o 
   2   0   6      117.06       72.74      2.39 o 
   4   0   6     1724.48     1788.23     27.12 o 
   6   0   6      263.17      251.08      7.80 o 
   8   0   6       60.77       57.07      7.07 o 
  10   0   6       10.84       -0.06      4.45 o 
 -11   1   6       15.83       24.13      8.84 o 
 -10   1   6        0.00       -0.31      3.51 o 
  -9   1   6      115.61       95.98      7.49 o 
  -8   1   6       74.84       73.12     10.51 o 
  -7   1   6       25.78       26.47      4.30 o 
  -6   1   6        2.31        5.45      2.31 o 
  -5   1   6        6.53        7.34      0.97 o 
  -4   1   6        1.70       -0.58      0.76 o 
  -3   1   6       12.60       12.10      0.87 o 
  -2   1   6     1438.58     1469.03     14.72 o 
  -1   1   6      189.91      219.30      2.80 o 
   0   1   6       94.80       99.90      1.75 o 
   1   1   6      638.86      630.37      6.40 o 
   2   1   6     3698.57     3565.86     32.65 o 
   3   1   6     1234.47     1235.11     10.94 o 
   4   1   6       10.15        7.33      0.77 o 
   5   1   6        0.06        4.84      0.81 o 
   6   1   6      382.11      364.59      4.77 o 
   7   1   6       42.58       37.72      1.99 o 
   8   1   6        0.00       -1.12      1.65 o 
   9   1   6       18.06       13.30      3.78 o 
  10   1   6       11.23        7.47      3.55 o 
  11   1   6        1.54        2.15      3.52 o 
 -11   2   6        0.02       -0.41      5.89 o 
 -10   2   6        0.11        1.76      4.06 o 
  -9   2   6       10.43        7.27      4.23 o 
  -8   2   6      309.60      312.28     11.63 o 
  -7   2   6      196.95      183.90      5.07 o 
  -6   2   6      141.04      167.72      4.13 o 
  -5   2   6     1104.18     1122.74     16.31 o 
  -4   2   6      630.47      643.19     10.06 o 
  -3   2   6     1511.59     1640.46     17.92 o 
  -2   2   6      270.78      239.47      3.59 o 
  -1   2   6      896.99     1026.39     12.80 o 
   0   2   6     2132.00     2295.66     21.27 o 
   1   2   6       56.78       86.86      1.75 o 
   2   2   6       28.81       33.44      1.14 o 
   3   2   6       64.05       81.10      1.79 o 
   4   2   6       10.12       13.33      0.90 o 
   5   2   6       54.23       64.94      1.72 o 
   6   2   6       99.41      103.75      2.25 o 
   7   2   6      458.61      477.92      5.94 o 
   8   2   6       49.77       49.31      4.26 o 
   9   2   6        1.86        3.19      2.48 o 
  10   2   6       37.79       50.37      8.27 o 
 -11   3   6        9.19        5.97      6.26 o 
 -10   3   6        5.77        0.47      4.92 o 
  -9   3   6       97.92      106.72      9.55 o 
  -8   3   6      115.76      126.09      4.83 o 
  -7   3   6      782.61      752.26     14.21 o 
  -6   3   6      845.39      865.93     18.49 o 
  -5   3   6       47.25       57.44      4.24 o 
  -4   3   6        0.55        3.30      1.10 o 
  -3   3   6       92.74      115.05      3.13 o 
  -2   3   6     1085.61     1083.64     13.59 o 
  -1   3   6       65.94       91.07      2.99 o 
   0   3   6      148.20      123.15      2.47 o 
   1   3   6     1549.10     1663.80     18.65 o 
   2   3   6       12.89       12.31      1.15 o 
   3   3   6       11.07        7.17      0.94 o 
   4   3   6        2.75        6.32      0.83 o 
   5   3   6      105.19      107.57      2.22 o 
   6   3   6      508.16      546.35      6.04 o 
   7   3   6      256.00      271.59      4.77 o 
   8   3   6      208.48      197.31      6.64 o 
   9   3   6       11.02       12.13      2.77 o 
  10   3   6        0.01        3.16      2.65 o 
 -10   4   6        0.04       -1.95      2.93 o 
  -9   4   6        8.92        6.71      3.30 o 
  -8   4   6      509.67      530.01     11.78 o 
  -7   4   6      246.33      260.77     10.61 o 
  -6   4   6     1098.44     1155.79     35.60 o 
  -5   4   6        4.43        6.32      1.13 o 
  -4   4   6       39.18       48.53      1.79 o 
  -3   4   6      380.41      328.23      4.72 o 
  -2   4   6      237.20      211.84      4.12 o 
  -1   4   6      390.91      489.43      5.84 o 
   0   4   6     1864.12     1936.51     21.57 o 
   1   4   6      260.20      288.62      4.77 o 
   2   4   6       77.87       87.03      2.60 o 
   3   4   6      196.01      200.98      3.63 o 
   4   4   6       13.69       16.78      1.30 o 
   5   4   6      254.43      278.16      4.03 o 
   6   4   6      123.98      132.88      2.77 o 
   7   4   6     1914.97     1849.34     26.58 o 
   8   4   6       75.86       79.51      3.79 o 
   9   4   6        4.34        3.33      1.92 o 
  10   4   6       81.91       90.91      5.40 o 
 -10   5   6       52.19       62.60      6.01 o 
  -9   5   6       10.81       16.43      4.29 o 
  -8   5   6      160.36      162.39      8.32 o 
  -7   5   6       27.91       44.33      4.90 o 
  -6   5   6      153.68      147.71      5.75 o 
  -5   5   6      455.70      464.75      6.81 o 
  -4   5   6      312.99      357.27      5.31 o 
  -3   5   6      140.48      141.38      3.37 o 
  -2   5   6       89.98       81.82      2.50 o 
  -1   5   6       15.97       14.68      1.22 o 
   0   5   6      801.80      818.62     12.10 o 
   1   5   6       39.47       42.21      2.24 o 
   2   5   6        1.72        4.81      1.18 o 
   3   5   6      226.03      243.33      4.85 o 
   4   5   6       52.09       47.78      1.89 o 
   5   5   6      186.37      209.11      3.58 o 
   6   5   6      146.82      142.64      3.10 o 
   7   5   6        6.99        5.17      2.10 o 
   8   5   6      114.33      126.35      6.75 o 
   9   5   6        0.78        4.59      2.09 o 
  10   5   6       52.54       59.23      4.92 o 
 -10   6   6       27.29       21.80      5.47 o 
  -9   6   6       73.83      100.59      9.34 o 
  -8   6   6       26.95       33.12      5.15 o 
  -7   6   6       22.17        4.23      4.86 o 
  -6   6   6       61.90       59.69      2.90 o 
  -5   6   6       25.74       25.60      2.20 o 
  -4   6   6      584.98      592.72      8.02 o 
  -3   6   6      290.59      276.30      5.18 o 
  -2   6   6        1.67        1.37      1.16 o 
  -1   6   6     1201.38     1212.68     24.91 o 
   0   6   6      305.29      313.80      6.43 o 
   1   6   6      626.50      625.93      9.00 o 
   2   6   6      895.85      827.56     11.16 o 
   3   6   6       34.45       31.61      2.06 o 
   4   6   6      188.63      168.28      4.81 o 
   5   6   6       87.12       84.83      2.96 o 
   6   6   6      541.18      546.68      8.24 o 
   7   6   6      106.90      115.48      4.84 o 
   8   6   6       10.26       10.61      2.48 o 
   9   6   6        9.34        6.72      2.41 o 
  -9   7   6        0.01        4.41      4.35 o 
  -8   7   6      117.69      129.76      8.43 o 
  -7   7   6       27.86       19.74      2.26 o 
  -6   7   6       48.59       52.07      4.14 o 
  -5   7   6        6.91        4.70      1.82 o 
  -4   7   6        0.10       -1.42      1.38 o 
  -3   7   6      142.93      159.27      4.94 o 
  -2   7   6      326.05      325.37      5.92 o 
  -1   7   6       22.36       18.56      1.79 o 
   0   7   6      280.05      286.81      5.55 o 
   1   7   6       22.52       37.46      2.81 o 
   2   7   6      594.09      588.29      9.03 o 
   3   7   6       35.22       42.95      2.51 o 
   4   7   6      237.86      247.57      5.41 o 
   5   7   6      586.21      594.56      9.27 o 
   6   7   6       41.14       40.45      2.58 o 
   7   7   6       51.77       54.45      3.80 o 
   8   7   6        3.89        2.44      2.47 o 
   9   7   6        9.25       11.91      2.77 o 
  -8   8   6        5.65        5.33      1.98 o 
  -7   8   6       10.95       11.57      2.85 o 
  -6   8   6       24.92       19.61      3.20 o 
  -5   8   6       39.24       40.14      3.37 o 
  -4   8   6        2.33        3.71      2.51 o 
  -3   8   6        2.59        2.46      1.43 o 
  -2   8   6      911.01      909.70     12.53 o 
  -1   8   6      289.15      290.33      5.83 o 
   0   8   6      148.39      151.36      4.16 o 
   1   8   6      359.64      346.78      7.00 o 
   2   8   6       37.13       31.39      2.44 o 
   3   8   6      694.20      652.79     10.24 o 
   4   8   6       89.11       96.19      4.06 o 
   5   8   6       17.90       11.33      2.24 o 
   6   8   6        0.24       -0.72      1.65 o 
   7   8   6        0.16        0.97      2.28 o 
   8   8   6        0.11       -0.51      2.55 o 
  -7   9   6       10.30       11.51      3.17 o 
  -6   9   6       15.49       16.97      3.38 o 
  -5   9   6        4.29       13.10      3.24 o 
  -4   9   6        8.38        8.33      2.88 o 
  -3   9   6        0.95       -2.38      2.47 o 
  -2   9   6      173.36      177.04      5.21 o 
  -1   9   6        7.37       11.10      2.55 o 
   0   9   6      134.60      140.22      6.13 o 
   1   9   6        0.65        3.81      2.02 o 
   2   9   6       54.31       51.76      3.39 o 
   3   9   6        9.10       13.60      2.89 o 
   4   9   6      175.33      170.98      6.19 o 
   5   9   6        7.36        5.02      3.15 o 
   6   9   6        6.04        7.64      1.74 o 
   7   9   6       34.07       24.91      3.65 o 
  -6  10   6        2.65        2.05      3.10 o 
  -5  10   6       20.66       22.80      4.10 o 
  -4  10   6       14.57       12.41      3.55 o 
  -3  10   6       70.36       67.35      6.04 o 
  -2  10   6       37.58       33.90      4.12 o 
  -1  10   6       31.92       29.45      3.07 o 
   0  10   6       25.24       27.22      3.38 o 
   1  10   6       35.05       33.05      3.19 o 
   2  10   6       44.50       48.91      4.11 o 
   3  10   6        1.42       -0.58      2.52 o 
   4  10   6        0.07       -2.95      3.13 o 
   5  10   6       54.99       55.05      4.79 o 
   6  10   6       12.62        4.87      2.12 o 
  -5  11   6        5.30        1.11      3.48 o 
  -4  11   6        6.18        0.16      3.43 o 
  -3  11   6        3.74        3.47      3.38 o 
  -2  11   6       21.03       16.31      2.92 o 
  -1  11   6       27.75       24.31      3.36 o 
   0  11   6       22.79       17.43      2.95 o 
   1  11   6        0.01        1.32      2.69 o 
   2  11   6       25.00       31.07      6.26 o 
   3  11   6       15.69       13.19      3.68 o 
   4  11   6        6.59        4.60      3.35 o 
  -2  12   6       13.09        8.94      3.02 o 
  -1  12   6        8.37        5.86      3.03 o 
   0  12   6       54.73       53.38      4.52 o 
   1  12   6       35.24       33.11      4.54 o 
   2  12   6       12.69        9.49      5.15 o 
 -11   0   7       30.89       40.13      8.74 o 
  -9   0   7      206.75      205.49     14.21 o 
  -7   0   7        3.94       -4.35      3.39 o 
  -5   0   7     1700.55     1713.71     47.97 o 
  -3   0   7     5770.44     6233.20     78.89 o 
  -1   0   7     1075.67     1209.12     18.86 o 
   1   0   7      154.01      143.46      3.99 o 
   3   0   7     1368.23     1462.73     24.05 o 
   5   0   7      222.34      244.97      5.33 o 
   7   0   7      974.46     1056.65     21.55 o 
   9   0   7       18.51        9.79      5.41 o 
 -11   1   7        8.40       10.15      4.71 o 
 -10   1   7       24.82       37.38      5.55 o 
  -9   1   7      279.83      296.17     11.83 o 
  -8   1   7     1230.45     1209.00     28.06 o 
  -7   1   7      273.36      238.46      9.29 o 
  -6   1   7      504.69      435.78     12.47 o 
  -5   1   7      269.58      299.03      5.38 o 
  -4   1   7      380.59      350.14      6.03 o 
  -3   1   7      413.52      452.01      5.68 o 
  -2   1   7      672.96      680.09      6.94 o 
  -1   1   7       51.50       40.20      1.26 o 
   0   1   7     3622.03     3738.01     33.79 o 
   1   1   7        0.02       -0.29      0.55 o 
   2   1   7      636.77      571.52      7.59 o 
   3   1   7      867.06      953.68      8.85 o 
   4   1   7       77.99       79.76      1.99 o 
   5   1   7       23.26       15.41      1.12 o 
   6   1   7      557.07      544.59      6.53 o 
   7   1   7       90.59       96.89      2.80 o 
   8   1   7       77.93       71.73      6.21 o 
   9   1   7       33.52       32.04      4.69 o 
  10   1   7        6.19        5.34      4.39 o 
 -11   2   7      111.03      121.38     12.90 o 
 -10   2   7       17.56       19.79      4.86 o 
  -9   2   7       69.34       84.98      7.11 o 
  -8   2   7       31.82       37.44     10.33 o 
  -7   2   7      299.19      306.33      5.91 o 
  -6   2   7       41.69       29.93      1.67 o 
  -5   2   7       22.00       29.85      2.35 o 
  -4   2   7      962.18      968.26     14.21 o 
  -3   2   7       66.30       64.14      1.72 o 
  -2   2   7     4393.67     4538.14     47.12 o 
  -1   2   7     1034.50     1027.56     11.70 o 
   0   2   7      797.82      811.45      8.34 o 
   1   2   7      728.70      745.54      8.55 o 
   2   2   7      396.33      351.78      5.02 o 
   3   2   7     2455.95     2519.49     23.73 o 
   4   2   7      137.21      137.89      2.48 o 
   5   2   7      381.96      372.21      4.59 o 
   6   2   7       26.05       29.60      1.42 o 
   7   2   7        0.41       -1.10      1.02 o 
   8   2   7      115.31      118.18      4.33 o 
   9   2   7        5.50       -1.22      2.86 o 
  10   2   7        2.75        3.10      3.61 o 
 -11   3   7       13.02        4.29      6.60 o 
 -10   3   7       21.96       28.59      7.82 o 
  -9   3   7       38.09       42.99      3.44 o 
  -8   3   7      151.13      179.09      5.64 o 
  -7   3   7      363.51      325.38      8.48 o 
  -6   3   7      187.77      184.36      4.98 o 
  -5   3   7      285.67      290.90      7.09 o 
  -4   3   7      103.16       79.07      2.10 o 
  -3   3   7     1785.26     1923.15     23.24 o 
  -2   3   7      404.17      419.63      5.76 o 
  -1   3   7     1732.39     1749.03     21.35 o 
   0   3   7        9.43        5.31      0.75 o 
   1   3   7       11.83        8.15      1.07 o 
   2   3   7      483.48      498.60      6.68 o 
   3   3   7      507.95      458.70      6.12 o 
   4   3   7      292.43      300.81      4.24 o 
   5   3   7      121.35      123.60      2.91 o 
   6   3   7      564.12      540.28      6.40 o 
   7   3   7       24.51       24.76      2.34 o 
   8   3   7      103.11       93.05      4.08 o 
   9   3   7       38.13       27.11      2.56 o 
  10   3   7        6.42        2.44      2.93 o 
 -10   4   7        2.06       11.00      3.23 o 
  -9   4   7        5.09        4.66      3.07 o 
  -8   4   7       27.23       22.39      2.99 o 
  -7   4   7      632.69      636.04     18.88 o 
  -6   4   7      125.05      110.54      5.94 o 
  -5   4   7       40.06       43.67      3.15 o 
  -4   4   7       35.30       27.37      1.41 o 
  -3   4   7     1967.47     1995.67     22.28 o 
  -2   4   7       84.04       66.35      2.74 o 
  -1   4   7     2535.45     2601.61     26.18 o 
   0   4   7     1943.48     2059.22     22.90 o 
   1   4   7        1.30        0.99      1.01 o 
   2   4   7      845.82      837.77     10.72 o 
   3   4   7       58.96       69.41      2.26 o 
   4   4   7       52.04       57.69      1.95 o 
   5   4   7      169.48      159.11      3.03 o 
   6   4   7      163.82      163.29      3.17 o 
   7   4   7        2.31        2.75      1.25 o 
   8   4   7        9.88       13.62      2.38 o 
   9   4   7       47.52       61.88      3.61 o 
  10   4   7        0.16       -1.47      2.69 o 
 -10   5   7      240.40      271.70     14.16 o 
  -9   5   7       95.65       99.32      7.07 o 
  -8   5   7       30.56       31.69      7.12 o 
  -7   5   7      194.93      184.58      8.58 o 
  -6   5   7       13.43       15.08      2.76 o 
  -5   5   7     1546.47     1557.13     18.07 o 
  -4   5   7        0.25        0.34      1.07 o 
  -3   5   7      713.54      744.31     10.86 o 
  -2   5   7      163.01      169.26      4.69 o 
  -1   5   7      198.65      234.95      5.24 o 
   0   5   7     1250.58     1220.98     14.78 o 
   1   5   7      874.40      876.79     11.29 o 
   2   5   7     1135.65     1083.85     13.56 o 
   3   5   7      261.38      258.13      4.99 o 
   4   5   7      123.64      114.11      3.15 o 
   5   5   7     1183.49     1142.82     11.72 o 
   6   5   7       65.32       67.21      3.31 o 
   7   5   7       20.03       16.88      1.57 o 
   8   5   7        0.39        2.27      2.05 o 
   9   5   7       35.10       34.07      3.14 o 
  -9   6   7       17.57       15.10      6.38 o 
  -8   6   7       12.37        6.68      3.74 o 
  -7   6   7       12.05        6.64      4.37 o 
  -6   6   7      464.99      474.37      8.56 o 
  -5   6   7     1063.96     1101.60     18.18 o 
  -4   6   7       72.47       75.58      2.87 o 
  -3   6   7       46.99       56.90      2.44 o 
  -2   6   7      311.04      313.18      5.40 o 
  -1   6   7      264.90      236.00      4.33 o 
   0   6   7        9.88       13.72      1.45 o 
   1   6   7      370.82      384.36      6.51 o 
   2   6   7       77.63       75.39      2.81 o 
   3   6   7        0.45        1.53      1.47 o 
   4   6   7      772.63      768.54     10.75 o 
   5   6   7     1130.13     1142.30     13.62 o 
   6   6   7       13.38       14.40      1.64 o 
   7   6   7      174.66      164.34      4.66 o 
   8   6   7        6.84        4.30      3.92 o 
   9   6   7       38.89       49.99      3.66 o 
  -9   7   7        0.48       -1.69      3.91 o 
  -8   7   7        0.15       -4.85      3.58 o 
  -7   7   7        3.00        5.34      1.46 o 
  -6   7   7        4.63       11.84      2.61 o 
  -5   7   7       35.37       32.86      2.55 o 
  -4   7   7       31.20       29.15      2.38 o 
  -3   7   7      548.18      573.51      9.78 o 
  -2   7   7      423.70      422.78      8.46 o 
  -1   7   7      478.33      501.00      9.08 o 
   0   7   7       32.76       30.49      2.08 o 
   1   7   7      288.88      274.28      5.76 o 
   2   7   7       88.38       76.93      3.06 o 
   3   7   7      275.42      299.17      6.08 o 
   4   7   7        9.53       10.27      1.78 o 
   5   7   7       16.30       13.51      2.06 o 
   6   7   7       13.20        7.04      1.65 o 
   7   7   7       13.52       18.80      1.67 o 
   8   7   7        5.83        5.88      2.50 o 
  -8   8   7        3.33        1.63      4.17 o 
  -7   8   7       18.11       19.00      3.23 o 
  -6   8   7        0.90       -1.79      2.33 o 
  -5   8   7        0.99        2.25      2.32 o 
  -4   8   7       16.29       10.96      2.81 o 
  -3   8   7        0.16        1.81      2.07 o 
  -2   8   7      129.14      129.31      4.26 o 
  -1   8   7       21.16       18.78      2.02 o 
   0   8   7        8.60        8.44      1.83 o 
   1   8   7       40.50       31.04      2.39 o 
   2   8   7        0.00       -0.19      1.59 o 
   3   8   7       49.27       39.16      2.95 o 
   4   8   7        1.18        5.22      2.06 o 
   5   8   7       81.81       78.83      5.12 o 
   6   8   7      134.20      131.08      3.89 o 
   7   8   7       10.76       10.18      1.52 o 
   8   8   7       34.58       25.77      4.11 o 
  -7   9   7       40.76       42.47      4.15 o 
  -6   9   7       15.45       20.57      3.50 o 
  -5   9   7       15.98       13.00      3.34 o 
  -4   9   7       33.23       36.73      4.24 o 
  -3   9   7       11.52       13.29      2.01 o 
  -2   9   7        0.44       -1.86      1.69 o 
  -1   9   7       20.77       23.96      2.82 o 
   0   9   7      130.50      146.19      4.95 o 
   1   9   7       21.62       19.50      2.64 o 
   2   9   7      312.77      308.76      7.44 o 
   3   9   7       22.10       21.84      3.98 o 
   4   9   7       75.26       76.65      4.52 o 
   5   9   7       49.02       46.84      3.74 o 
   6   9   7       49.09       56.90      3.09 o 
   7   9   7        2.19       -0.68      1.27 o 
  -6  10   7       62.40       80.68      5.69 o 
  -5  10   7       50.61       67.59      8.40 o 
  -4  10   7       38.19       40.80      4.61 o 
  -3  10   7       72.92       69.65      3.64 o 
  -2  10   7       93.86       94.11      4.48 o 
  -1  10   7       71.97       65.86      4.21 o 
   0  10   7        1.08        0.69      2.38 o 
   1  10   7      204.94      220.20      6.53 o 
   2  10   7      318.28      310.26      7.85 o 
   3  10   7       26.55       26.16      3.55 o 
   4  10   7        0.48       -0.26      2.84 o 
   5  10   7        2.55        4.81      2.78 o 
   6  10   7       36.94       49.11      3.07 o 
  -5  11   7        0.82       -0.52      3.32 o 
  -4  11   7        1.28       -2.23      3.80 o 
  -3  11   7       17.54       20.06      3.66 o 
  -2  11   7        8.16        7.98      2.70 o 
  -1  11   7       63.87       71.08      4.52 o 
   0  11   7       37.50       48.65      4.75 o 
   1  11   7        2.16        0.77      2.85 o 
   2  11   7       91.10      100.21      7.00 o 
   3  11   7       46.81       39.21      4.68 o 
   4  11   7       14.79       10.83      3.76 o 
  -2  12   7       16.23        8.83      2.90 o 
  -1  12   7      111.90      133.66      6.10 o 
   0  12   7       15.22       18.12      3.59 o 
   1  12   7        7.62        7.01      5.14 o 
 -10   0   8        2.43        0.91      5.22 o 
  -8   0   8      222.14      198.18     13.12 o 
  -6   0   8      750.39      715.67     24.94 o 
  -4   0   8       95.54       67.71      6.40 o 
  -2   0   8     1771.86     2246.94     29.34 o 
   0   0   8     1373.39     1381.93     20.46 o 
   2   0   8      271.31      320.79      7.00 o 
   4   0   8     1269.08     1279.45     24.28 o 
   6   0   8        6.10        3.90      1.60 o 
   8   0   8       23.07       26.56      3.25 o 
  10   0   8       13.56       10.06      5.83 o 
 -11   1   8       96.36       83.81      7.97 o 
 -10   1   8       36.05       31.42      8.10 o 
  -9   1   8       42.50       47.68      6.48 o 
  -8   1   8      209.09      177.02      9.25 o 
  -7   1   8      532.34      472.40     13.99 o 
  -6   1   8      189.44      192.13     22.35 o 
  -5   1   8      345.05      342.62      6.06 o 
  -4   1   8      142.43      148.29      4.34 o 
  -3   1   8     2550.77     2824.26     27.63 o 
  -2   1   8     3340.22     3434.13     33.31 o 
  -1   1   8     1781.30     1770.01     17.81 o 
   0   1   8     1437.40     1427.65     13.68 o 
   1   1   8       93.47      110.25      2.67 o 
   2   1   8     3457.05     3664.07     42.99 o 
   3   1   8      482.81      494.18      5.84 o 
   4   1   8      108.50      107.76      2.50 o 
   5   1   8      146.34      151.34      3.10 o 
   6   1   8      165.36      165.40      3.24 o 
   7   1   8      254.84      248.03      4.97 o 
   8   1   8      589.11      548.94      8.44 o 
   9   1   8      325.13      317.46     12.85 o 
  10   1   8       29.23       16.56      4.32 o 
 -11   2   8        0.21        0.25      4.09 o 
 -10   2   8        0.01        3.63      3.72 o 
  -9   2   8      525.18      524.51     17.62 o 
  -8   2   8     1823.24     1771.41     41.70 o 
  -7   2   8      522.47      507.39     16.85 o 
  -6   2   8     1127.82     1162.33     15.06 o 
  -5   2   8     2056.71     2044.16     27.79 o 
  -4   2   8     1222.45     1314.85     18.59 o 
  -3   2   8      115.47      153.48      2.87 o 
  -2   2   8      995.35     1099.86     12.65 o 
  -1   2   8      688.84      731.32      8.19 o 
   0   2   8      120.27      127.20      2.25 o 
   1   2   8       27.45       18.01      1.27 o 
   2   2   8      237.42      233.34      5.67 o 
   3   2   8      108.11       97.06      3.13 o 
   4   2   8      613.25      589.75      7.19 o 
   5   2   8      173.91      173.40      3.07 o 
   6   2   8      109.61       93.23      2.94 o 
   7   2   8        5.80        4.60      1.31 o 
   8   2   8      397.27      376.57      6.35 o 
   9   2   8       19.72       13.61      3.15 o 
  10   2   8        0.09       -4.14      3.43 o 
 -10   3   8        6.31       -0.20      4.96 o 
  -9   3   8      163.03      164.81     13.53 o 
  -8   3   8       26.23       28.21      2.51 o 
  -7   3   8        0.00       -2.27      1.51 o 
  -6   3   8       14.96       13.87      1.96 o 
  -5   3   8        6.94        5.39      1.61 o 
  -4   3   8      105.78      111.55      2.11 o 
  -3   3   8      334.82      321.95      6.67 o 
  -2   3   8     3724.73     3794.78     44.42 o 
  -1   3   8     1993.98     2053.32     33.46 o 
   0   3   8      666.88      564.58      6.90 o 
   1   3   8      322.15      330.73      5.02 o 
   2   3   8     3964.85     3957.56     38.86 o 
   3   3   8       88.10       91.28      3.00 o 
   4   3   8       27.66       25.35      1.27 o 
   5   3   8       38.70       42.11      1.67 o 
   6   3   8      797.51      762.27      8.04 o 
   7   3   8       24.23       27.85      2.19 o 
   8   3   8       92.52       88.37      2.92 o 
   9   3   8        2.38       -1.75      1.89 o 
  10   3   8       27.43       32.56      5.15 o 
 -10   4   8        9.23        7.10      4.77 o 
  -9   4   8       57.42       59.84      4.90 o 
  -8   4   8       58.75       65.95      5.27 o 
  -7   4   8      358.75      353.28     11.47 o 
  -6   4   8       54.03       55.54      4.34 o 
  -5   4   8      109.82      132.03      5.10 o 
  -4   4   8       47.52       45.84      1.79 o 
  -3   4   8       41.68       55.10      2.32 o 
  -2   4   8       42.95       24.10      1.82 o 
  -1   4   8       40.90       30.69      1.69 o 
   0   4   8     1920.09     2043.60     23.18 o 
   1   4   8      111.76      137.03      3.51 o 
   2   4   8      421.79      494.93      8.04 o 
   3   4   8      223.38      216.97      5.68 o 
   4   4   8      364.62      335.59      5.17 o 
   5   4   8      306.83      304.40      4.46 o 
   6   4   8       24.04       20.11      1.58 o 
   7   4   8       15.36        8.77      1.76 o 
   8   4   8       61.08       60.08      3.55 o 
   9   4   8        1.13        0.15      2.05 o 
  10   4   8        0.60       -1.27      2.06 o 
 -10   5   8       12.64       19.00      6.54 o 
  -9   5   8      323.19      353.67     12.50 o 
  -8   5   8       18.92       32.39      4.79 o 
  -7   5   8       14.78       14.52      5.22 o 
  -6   5   8      314.45      309.00     10.94 o 
  -5   5   8      165.21      187.36      3.75 o 
  -4   5   8      163.08      158.70      3.60 o 
  -3   5   8      156.75      152.51      4.60 o 
  -2   5   8       62.28       48.89      2.71 o 
  -1   5   8        1.66        4.34      1.07 o 
   0   5   8      158.46      155.69      3.67 o 
   1   5   8       52.31       71.29      2.62 o 
   2   5   8      199.55      209.92      4.43 o 
   3   5   8      343.30      334.51      5.27 o 
   4   5   8      247.43      251.42      4.89 o 
   5   5   8       26.71       25.88      1.95 o 
   6   5   8      143.83      141.06      3.49 o 
   7   5   8       29.12       30.27      2.36 o 
   8   5   8       54.30       64.41      3.80 o 
   9   5   8        8.85        3.73      2.29 o 
  -9   6   8       16.57       12.26      7.24 o 
  -8   6   8        4.61        8.92      3.92 o 
  -7   6   8       47.53       48.63      5.39 o 
  -6   6   8       89.71       81.16      5.49 o 
  -5   6   8       64.68       69.20      3.03 o 
  -4   6   8      181.12      167.37      4.10 o 
  -3   6   8      279.77      263.51      7.45 o 
  -2   6   8      221.74      206.12      5.08 o 
  -1   6   8      869.37      914.01     11.03 o 
   0   6   8      126.87      114.02      5.77 o 
   1   6   8       89.79       85.74      3.31 o 
   2   6   8        5.32        8.34      1.83 o 
   3   6   8        8.33        5.96      1.48 o 
   4   6   8      286.60      259.45      7.26 o 
   5   6   8       47.34       54.71      2.81 o 
   6   6   8       65.82       63.80      2.85 o 
   7   6   8        0.12       -0.82      1.29 o 
   8   6   8        4.64        2.40      3.46 o 
   9   6   8        5.92        2.57      4.50 o 
  -9   7   8        0.18        3.49      4.30 o 
  -8   7   8       46.12       53.29     10.79 o 
  -7   7   8        0.63       -4.95      3.30 o 
  -6   7   8        9.45        9.83      2.71 o 
  -5   7   8      103.27      114.44      4.13 o 
  -4   7   8       22.62       16.91      2.27 o 
  -3   7   8        0.42        0.97      1.50 o 
  -2   7   8       66.31       66.62      2.70 o 
  -1   7   8       99.16      100.22      3.36 o 
   0   7   8        0.00       -0.14      1.29 o 
   1   7   8      333.80      310.79      6.06 o 
   2   7   8       33.99       33.28      2.33 o 
   3   7   8       84.03       90.46      3.42 o 
   4   7   8      550.22      569.53      8.36 o 
   5   7   8      115.48      113.01      3.86 o 
   6   7   8       18.71       20.42      1.97 o 
   7   7   8       36.86       37.73      2.22 o 
   8   7   8       10.98        9.29      3.34 o 
  -8   8   8       19.41       20.80      5.47 o 
  -7   8   8       11.92        6.53      2.36 o 
  -6   8   8        0.13       -2.33      4.06 o 
  -5   8   8        2.09       -3.70      2.49 o 
  -4   8   8       97.43       99.24      5.27 o 
  -3   8   8      279.28      248.03      8.20 o 
  -2   8   8       64.65       70.02      4.75 o 
  -1   8   8      114.58      104.27      4.37 o 
   0   8   8        0.02       -0.34      1.65 o 
   1   8   8        0.56        0.01      2.09 o 
   2   8   8      336.64      340.24      7.48 o 
   3   8   8       86.63      105.46      4.63 o 
   4   8   8       56.59       58.17      3.06 o 
   5   8   8       48.41       44.46      3.00 o 
   6   8   8        3.39        8.76      2.36 o 
   7   8   8       14.10       15.98      1.97 o 
   8   8   8        8.00       10.96      5.48 o 
  -7   9   8        3.61       -0.32      2.61 o 
  -6   9   8        1.76       -3.76      2.68 o 
  -5   9   8       22.03       18.90      3.55 o 
  -4   9   8       78.84       78.54      5.21 o 
  -3   9   8        8.64        4.22      2.93 o 
  -2   9   8        1.25       -0.40      2.19 o 
  -1   9   8        8.57        6.84      2.27 o 
   0   9   8       52.45       50.89      3.39 o 
   1   9   8      112.64      118.73      4.67 o 
   2   9   8      140.28      137.81      5.01 o 
   3   9   8       20.80       22.01      3.56 o 
   4   9   8       93.94      113.14      5.43 o 
   5   9   8        0.02       -0.99      2.20 o 
   6   9   8        5.15        3.35      1.85 o 
   7   9   8        7.10        6.62      1.90 o 
  -6  10   8        1.06       -1.25      3.47 o 
  -5  10   8       75.76       76.13      5.62 o 
  -4  10   8       40.04       41.13      7.27 o 
  -3  10   8        7.59        5.07      3.34 o 
  -2  10   8        5.52        6.26      2.39 o 
  -1  10   8       39.58       37.90      3.98 o 
   0  10   8        1.65        1.74      2.48 o 
   1  10   8       69.34       67.58      4.53 o 
   2  10   8      265.70      233.54      7.38 o 
   3  10   8       17.17       14.47      3.30 o 
   4  10   8       11.39       10.03      5.95 o 
   5  10   8       36.32       40.31      3.75 o 
  -4  11   8        5.43        6.34      4.41 o 
  -3  11   8        3.34        7.23      3.78 o 
  -2  11   8        1.35        3.31      2.52 o 
  -1  11   8        8.63       13.72      3.11 o 
   0  11   8      101.30       93.87      5.87 o 
   1  11   8       21.67       27.74      3.79 o 
   2  11   8        0.36        1.44      3.78 o 
   3  11   8        7.05       10.25      3.84 o 
   4  11   8        1.12       -4.88      3.25 o 
  -1  12   8        6.17        5.72      3.38 o 
   0  12   8       31.67       30.70      4.01 o 
   1  12   8        0.59        1.70      4.80 o 
 -11   0   9       70.56       61.32     10.54 o 
  -9   0   9        0.33       -4.55      4.33 o 
  -7   0   9      179.27      149.95     10.80 o 
  -5   0   9       19.57       30.22      4.76 o 
  -3   0   9     8485.46     9370.12    117.57 o 
  -1   0   9     1665.90     1642.82     22.12 o 
   1   0   9      368.18      303.16      6.94 o 
   3   0   9     4498.05     4707.76     60.06 o 
   5   0   9        0.11       -0.20      1.54 o 
   7   0   9      325.90      308.11      8.31 o 
   9   0   9        3.02       -2.40      1.60 o 
 -11   1   9       10.67        9.78      4.79 o 
 -10   1   9       48.52       55.06      6.67 o 
  -9   1   9       10.34        5.51      4.74 o 
  -8   1   9      304.79      287.29     13.85 o 
  -7   1   9       19.77       17.90      3.84 o 
  -6   1   9      267.11      284.51      9.94 o 
  -5   1   9      566.06      634.01      9.95 o 
  -4   1   9       30.68       29.17      1.46 o 
  -3   1   9        5.05        2.26      0.71 o 
  -2   1   9     6451.16     6744.78     64.31 o 
  -1   1   9       11.25       21.94      1.28 o 
   0   1   9      177.54      174.54      2.93 o 
   1   1   9      733.94      777.54      9.83 o 
   2   1   9      962.20      919.81     12.62 o 
   3   1   9     2753.78     2885.80     28.84 o 
   4   1   9      640.72      591.12      8.39 o 
   5   1   9       98.63       96.03      2.59 o 
   6   1   9        2.13        1.46      1.18 o 
   7   1   9      310.82      292.67      5.72 o 
   8   1   9      497.96      486.07      9.35 o 
   9   1   9      225.79      212.88      6.72 o 
  10   1   9       48.85       45.57      5.84 o 
 -10   2   9       11.59       15.43      4.60 o 
  -9   2   9      234.99      242.23     11.07 o 
  -8   2   9      400.05      361.99     13.14 o 
  -7   2   9       81.61       69.82      5.82 o 
  -6   2   9      128.79      115.21      3.65 o 
  -5   2   9      332.93      342.99      6.71 o 
  -4   2   9      131.54      112.61      2.86 o 
  -3   2   9     1558.24     1586.79     16.39 o 
  -2   2   9      263.41      281.97      4.43 o 
  -1   2   9       43.14       32.96      1.80 o 
   0   2   9     1533.45     1531.45     15.31 o 
   1   2   9     3782.23     4192.36     44.74 o 
   2   2   9        3.13        0.62      1.15 o 
   3   2   9        0.59       -0.96      0.69 o 
   4   2   9      110.86      114.29      2.89 o 
   5   2   9      217.96      227.57      4.06 o 
   6   2   9      153.38      132.47      3.50 o 
   7   2   9      109.32       99.77      4.48 o 
   8   2   9       94.58       99.43      3.34 o 
   9   2   9       30.15       38.02      3.49 o 
  10   2   9       17.25       12.28      4.34 o 
 -10   3   9        7.82        9.82      6.42 o 
  -9   3   9       30.53       54.46      8.88 o 
  -8   3   9       22.39       22.81      2.13 o 
  -7   3   9      141.04      138.08      4.36 o 
  -6   3   9       59.57       57.79      3.03 o 
  -5   3   9     1046.08     1037.72     15.90 o 
  -4   3   9     1379.87     1415.01     14.89 o 
  -3   3   9        3.83        8.52      1.16 o 
  -2   3   9      180.03      168.98      3.53 o 
  -1   3   9      879.19      991.11     12.06 o 
   0   3   9       67.49       79.34      2.44 o 
   1   3   9      905.26      950.41      9.98 o 
   2   3   9      774.44      765.67     10.13 o 
   3   3   9      324.49      305.58      6.64 o 
   4   3   9        3.16        0.58      0.81 o 
   5   3   9      415.76      399.11      5.31 o 
   6   3   9      252.39      253.73      4.10 o 
   7   3   9      309.07      308.04      4.94 o 
   8   3   9        4.71        6.69      1.64 o 
   9   3   9       92.88       95.57      8.65 o 
  10   3   9        0.74        1.96      2.61 o 
 -10   4   9       21.44       14.57      7.34 o 
  -9   4   9        0.77       -2.08      3.62 o 
  -8   4   9      161.34      185.70      6.27 o 
  -7   4   9        0.45        0.19      3.00 o 
  -6   4   9      251.47      227.62     13.46 o 
  -5   4   9      134.88      143.28      5.26 o 
  -4   4   9       56.52       63.17      2.11 o 
  -3   4   9      257.74      291.99      6.02 o 
  -2   4   9      694.52      682.46     22.59 o 
  -1   4   9      144.01      146.15      4.81 o 
   0   4   9        3.29       -0.75      1.03 o 
   1   4   9       41.42       47.18      2.19 o 
   2   4   9      212.84      201.89      4.62 o 
   3   4   9      454.74      414.32      6.28 o 
   4   4   9        9.74        6.94      1.24 o 
   5   4   9     1246.97     1219.53     12.98 o 
   6   4   9        3.31        1.28      2.05 o 
   7   4   9       11.62       12.23      1.94 o 
   8   4   9       25.37       24.05      1.73 o 
   9   4   9       43.85       46.08      4.06 o 
 -10   5   9       35.13       38.28      4.83 o 
  -9   5   9       22.77       16.82      4.27 o 
  -8   5   9      115.30      106.78     13.63 o 
  -7   5   9       25.24       30.89      4.62 o 
  -6   5   9        5.99        2.79      3.13 o 
  -5   5   9       93.03       98.44      2.90 o 
  -4   5   9      239.77      220.14      4.34 o 
  -3   5   9       43.33       48.41      2.37 o 
  -2   5   9       58.85       57.25      2.95 o 
  -1   5   9     1771.44     1812.74     21.00 o 
   0   5   9     1113.50     1181.95     14.60 o 
   1   5   9      533.76      563.23      8.24 o 
   2   5   9        3.79        3.50      1.48 o 
   3   5   9       55.73       55.24      2.12 o 
   4   5   9      109.33      102.27      3.62 o 
   5   5   9       74.52       67.23      2.46 o 
   6   5   9       27.63       27.54      2.78 o 
   7   5   9       51.36       62.95      2.62 o 
   8   5   9       42.39       41.52      2.00 o 
   9   5   9        6.15        2.37      2.82 o 
  -9   6   9        0.42       -5.13      3.48 o 
  -8   6   9        2.91       -0.26      3.49 o 
  -7   6   9        4.97       -1.97      3.20 o 
  -6   6   9       38.04       28.04      2.74 o 
  -5   6   9      343.85      345.63      7.15 o 
  -4   6   9        0.11       -2.16      1.44 o 
  -3   6   9      281.85      287.44      6.11 o 
  -2   6   9        9.03        8.91      1.82 o 
  -1   6   9        0.60        2.13      1.30 o 
   0   6   9      365.27      373.49      6.45 o 
   1   6   9      465.91      467.49      7.53 o 
   2   6   9       16.19       13.17      1.70 o 
   3   6   9       10.12       15.11      1.86 o 
   4   6   9      123.45      100.56      3.15 o 
   5   6   9      961.06      986.07     13.30 o 
   6   6   9       15.85       16.44      1.84 o 
   7   6   9        1.05        3.00      1.49 o 
   8   6   9      125.07      133.89      5.71 o 
   9   6   9        1.98        8.92      3.26 o 
  -9   7   9        9.96        8.27      4.74 o 
  -8   7   9       15.48       16.58      4.96 o 
  -7   7   9       10.81        2.75      3.85 o 
  -6   7   9        2.87        2.00      2.40 o 
  -5   7   9      209.72      210.83      5.91 o 
  -4   7   9      131.09      133.09      4.51 o 
  -3   7   9      275.31      266.21      8.29 o 
  -2   7   9       45.98       46.41      2.94 o 
  -1   7   9        0.07       -1.81      1.20 o 
   0   7   9       53.12       44.52      2.46 o 
   1   7   9       24.31       30.67      2.25 o 
   2   7   9       53.68       45.87      2.72 o 
   3   7   9      162.73      156.46      4.44 o 
   4   7   9       17.52       19.96      2.04 o 
   5   7   9      156.08      161.08      4.54 o 
   6   7   9       46.58       52.80      2.65 o 
   7   7   9       32.55       20.95      2.21 o 
   8   7   9        0.02       -2.64      2.85 o 
  -8   8   9        6.50        6.83      4.44 o 
  -7   8   9        0.35       -0.11      2.33 o 
  -6   8   9       37.84       32.28      3.59 o 
  -5   8   9      273.27      273.39      8.68 o 
  -4   8   9       23.94       22.24      3.34 o 
  -3   8   9       28.51       26.72      4.73 o 
  -2   8   9        8.29        7.85      2.00 o 
  -1   8   9        2.78        3.50      1.60 o 
   0   8   9        1.31        1.05      1.67 o 
   1   8   9       33.88       35.50      3.24 o 
   2   8   9       34.31       34.85      2.92 o 
   3   8   9        1.00        0.41      1.90 o 
   4   8   9       18.04       17.97      2.54 o 
   5   8   9        5.09        3.59      2.30 o 
   6   8   9       14.11       15.50      2.53 o 
   7   8   9       20.53       19.55      2.19 o 
  -7   9   9        3.45        2.98      2.60 o 
  -6   9   9       30.90       37.44      4.13 o 
  -5   9   9        4.66        4.74      3.07 o 
  -4   9   9        1.27        0.15      2.67 o 
  -3   9   9       37.61       43.97      4.35 o 
  -2   9   9      288.54      321.20     14.04 o 
  -1   9   9        7.32        5.93      2.27 o 
   0   9   9       40.46       51.58      5.42 o 
   1   9   9       12.77        6.20      2.74 o 
   2   9   9      100.87      107.54      4.70 o 
   3   9   9       32.92       31.34      3.56 o 
   4   9   9        0.29        2.09      3.14 o 
   5   9   9        2.19        1.50      2.63 o 
   6   9   9        3.81        0.36      2.17 o 
  -6  10   9       14.12       13.99      3.68 o 
  -5  10   9       91.73       94.64      6.16 o 
  -4  10   9        9.23        6.85     10.91 o 
  -3  10   9        1.27       -2.41      3.86 o 
  -2  10   9       14.86       12.86      2.62 o 
  -1  10   9       86.07       91.06      8.85 o 
   0  10   9      156.12      159.24      6.21 o 
   1  10   9        2.53       10.14      2.98 o 
   2  10   9       51.79       61.23      5.73 o 
   3  10   9       45.79       40.95      4.26 o 
   4  10   9       48.02       47.31      4.85 o 
   5  10   9       25.96       27.93      4.31 o 
  -4  11   9        3.80        4.37      4.21 o 
  -3  11   9        1.86       -0.96      3.42 o 
  -2  11   9       54.45       56.47      4.49 o 
  -1  11   9        0.40        1.41      2.81 o 
   0  11   9       23.52       25.74      4.19 o 
   1  11   9       53.77       54.58      4.52 o 
   2  11   9       34.64       31.06      5.06 o 
   3  11   9       89.54       99.80      8.94 o 
 -10   0  10        2.77        5.14      5.47 o 
  -8   0  10      635.46      602.27     24.77 o 
  -6   0  10      362.18      289.47     14.28 o 
  -4   0  10     2404.29     2464.72     37.39 o 
  -2   0  10      231.79      330.08      5.93 o 
   0   0  10       34.50       28.10      2.25 o 
   2   0  10      859.41      935.69     16.56 o 
   4   0  10       12.01       10.14      2.41 o 
   6   0  10       77.50       60.81      3.76 o 
   8   0  10     1207.16     1216.21     26.79 o 
  10   0  10       19.64       19.12      6.67 o 
 -10   1  10       29.95       29.34      5.42 o 
  -9   1  10       63.00       53.95     13.04 o 
  -8   1  10      134.38      119.06      7.87 o 
  -7   1  10      470.48      451.25     13.93 o 
  -6   1  10      477.51      448.96     13.28 o 
  -5   1  10      363.52      361.81      6.56 o 
  -4   1  10       95.36      105.59      2.70 o 
  -3   1  10      894.57      932.99      9.51 o 
  -2   1  10      766.80      743.76      8.46 o 
  -1   1  10       12.82       15.52      0.99 o 
   0   1  10      216.10      216.48      3.47 o 
   1   1  10      180.30      186.34      3.74 o 
   2   1  10     1407.12     1430.11     18.55 o 
   3   1  10      303.31      301.37      6.20 o 
   4   1  10       50.52       68.46      3.11 o 
   5   1  10      214.74      195.08      4.35 o 
   6   1  10      808.77      829.22     11.52 o 
   7   1  10      379.91      401.96      8.92 o 
   8   1  10      136.17      150.69      5.01 o 
   9   1  10      116.43      111.75      3.40 o 
  10   1  10       52.09       51.76      6.31 o 
 -10   2  10        5.05        6.38      4.39 o 
  -9   2  10       22.21       18.12      4.70 o 
  -8   2  10       97.50       99.65     17.08 o 
  -7   2  10      573.74      577.43     23.63 o 
  -6   2  10      623.45      613.13     10.29 o 
  -5   2  10        0.15       -1.87      1.25 o 
  -4   2  10      795.31      805.51     11.02 o 
  -3   2  10      230.34      206.79      3.40 o 
  -2   2  10     3004.00     3063.78     30.33 o 
  -1   2  10      343.05      407.00      6.36 o 
   0   2  10      315.46      303.65      4.13 o 
   1   2  10      196.19      198.62      3.99 o 
   2   2  10      119.44      143.56      4.10 o 
   3   2  10       44.97       41.14      2.26 o 
   4   2  10       16.16       19.93      2.07 o 
   5   2  10       77.92       81.89      2.70 o 
   6   2  10       97.79      101.59      3.16 o 
   7   2  10        2.37        2.63      1.69 o 
   8   2  10       33.43       34.12      2.39 o 
   9   2  10        5.29        1.24      2.00 o 
  10   2  10        7.82        9.45      3.46 o 
 -10   3  10       89.26      101.28     12.19 o 
  -9   3  10      123.87      112.94     11.94 o 
  -8   3  10       58.65       57.85      2.79 o 
  -7   3  10       65.97       73.35      3.37 o 
  -6   3  10        8.87        5.48      2.16 o 
  -5   3  10       40.43       36.21      2.52 o 
  -4   3  10      306.62      318.57      5.01 o 
  -3   3  10      221.60      182.87      3.59 o 
  -2   3  10     4357.77     4591.14     48.72 o 
  -1   3  10       90.46       82.82      2.48 o 
   0   3  10      341.61      377.99      7.68 o 
   1   3  10        1.28        1.77      0.83 o 
   2   3  10      142.83      122.88      3.23 o 
   3   3  10        0.25       -1.23      1.02 o 
   4   3  10       35.13       22.95      1.81 o 
   5   3  10       98.97       95.44      3.98 o 
   6   3  10       58.12       57.27      2.78 o 
   7   3  10      232.23      237.35      4.85 o 
   8   3  10       26.69       25.23      2.19 o 
   9   3  10        1.16        1.41      2.58 o 
  10   3  10        1.54       -1.99      2.37 o 
 -10   4  10       18.43       10.34      7.36 o 
  -9   4  10       55.94       69.16      5.98 o 
  -8   4  10      703.96      728.94     16.46 o 
  -7   4  10      195.37      173.09      7.88 o 
  -6   4  10      426.46      432.27     12.96 o 
  -5   4  10       45.51       53.87      3.55 o 
  -4   4  10        9.25       13.19      1.47 o 
  -3   4  10      218.86      241.76      4.97 o 
  -2   4  10      137.17      130.51      5.22 o 
  -1   4  10      944.61      950.48     12.08 o 
   0   4  10      480.80      511.33      8.42 o 
   1   4  10       13.84        9.00      1.11 o 
   2   4  10      421.25      435.51      7.59 o 
   3   4  10      307.79      299.68      6.14 o 
   4   4  10       52.98       55.62      2.33 o 
   5   4  10      556.09      557.60      7.20 o 
   6   4  10       12.01       12.43      1.99 o 
   7   4  10        5.47        3.49      1.50 o 
   8   4  10       32.41       33.88      2.30 o 
   9   4  10       37.80       44.53      5.00 o 
  -9   5  10        4.61        1.29      4.01 o 
  -8   5  10       12.83       12.52      3.93 o 
  -7   5  10       49.45       64.97      5.65 o 
  -6   5  10      145.30      162.62      9.56 o 
  -5   5  10       41.86       44.19      2.09 o 
  -4   5  10      569.60      570.37      8.19 o 
  -3   5  10      225.52      213.76      4.48 o 
  -2   5  10       33.12       33.78      3.27 o 
  -1   5  10      196.13      209.45      4.94 o 
   0   5  10       76.38       55.48      2.35 o 
   1   5  10        8.58       13.76      1.72 o 
   2   5  10        0.07       -1.61      1.14 o 
   3   5  10       42.20       35.80      2.05 o 
   4   5  10       66.55       77.67      2.56 o 
   5   5  10      807.52      800.18     10.24 o 
   6   5  10      433.03      440.42      6.79 o 
   7   5  10       43.62       45.15      2.93 o 
   8   5  10       54.76       54.59      2.71 o 
   9   5  10        3.92        6.20      2.97 o 
  -9   6  10        7.29        5.11      4.00 o 
  -8   6  10        9.16        0.33      3.61 o 
  -7   6  10       18.27       26.64      4.82 o 
  -6   6  10       22.14       15.72      4.14 o 
  -5   6  10        3.79        2.72      1.59 o 
  -4   6  10       20.24       16.20      2.02 o 
  -3   6  10       41.48       40.09      2.59 o 
  -2   6  10      459.78      492.91      9.88 o 
  -1   6  10       83.56       73.67      2.89 o 
   0   6  10       80.71       65.81      2.71 o 
   1   6  10        0.86       -0.44      1.37 o 
   2   6  10        1.28        1.64      1.37 o 
   3   6  10      190.54      200.30      4.20 o 
   4   6  10       45.76       41.05      2.22 o 
   5   6  10      689.73      708.57     10.52 o 
   6   6  10        1.75        2.83      2.32 o 
   7   6  10        1.70        2.26      1.79 o 
   8   6  10        5.97        4.49      2.02 o 
  -8   7  10       10.20        1.59      4.24 o 
  -7   7  10        0.04       -1.11      3.63 o 
  -6   7  10        7.97        4.53      1.73 o 
  -5   7  10       38.35       32.96      2.77 o 
  -4   7  10       71.51       79.41      3.66 o 
  -3   7  10      214.52      232.23     12.32 o 
  -2   7  10       49.58       54.65      5.62 o 
  -1   7  10        9.68       11.87      1.73 o 
   0   7  10      286.89      275.61      5.66 o 
   1   7  10       58.68       59.09      2.83 o 
   2   7  10       19.07       14.77      1.93 o 
   3   7  10      144.69      141.36      4.33 o 
   4   7  10      103.77      110.53      3.78 o 
   5   7  10        4.62        2.31      1.74 o 
   6   7  10        2.16       -0.14      1.76 o 
   7   7  10       42.48       46.16      3.16 o 
   8   7  10       12.90       15.05      2.03 o 
  -8   8  10        5.20        5.98      4.53 o 
  -7   8  10       34.81       38.26      6.03 o 
  -6   8  10       47.10       51.15      4.10 o 
  -5   8  10        2.82        5.45      2.99 o 
  -4   8  10      234.33      222.26      7.09 o 
  -3   8  10       70.48       70.04      6.26 o 
  -2   8  10       43.39       42.18      5.35 o 
  -1   8  10        0.04       -2.58      1.72 o 
   0   8  10       11.84        9.77      2.17 o 
   1   8  10       13.46       14.96      2.37 o 
   2   8  10      397.12      371.76      8.13 o 
   3   8  10       10.86        4.97      2.17 o 
   4   8  10       22.50       28.60      2.81 o 
   5   8  10        2.02        1.14      3.17 o 
   6   8  10       92.21       95.06      4.53 o 
   7   8  10        4.80        3.73      2.04 o 
  -7   9  10        7.88        2.26      2.56 o 
  -6   9  10       33.13       42.40      4.28 o 
  -5   9  10        9.67       10.41      3.37 o 
  -4   9  10       59.94       67.07      6.05 o 
  -3   9  10       13.57       11.57      3.33 o 
  -2   9  10       17.68       14.95      4.80 o 
  -1   9  10       25.71       23.78      3.31 o 
   0   9  10        0.42       -0.51      2.14 o 
   1   9  10        3.97        5.86      2.58 o 
   2   9  10        7.18        3.10      2.42 o 
   3   9  10        4.90        5.97      3.89 o 
   4   9  10       39.25       39.24      3.28 o 
   5   9  10        3.92        3.35      3.03 o 
   6   9  10       18.31       23.25      2.97 o 
  -5  10  10        0.80       -1.39      3.16 o 
  -4  10  10      156.50      167.45     10.37 o 
  -3  10  10      143.01      137.06     12.42 o 
  -2  10  10        3.51        8.83      4.57 o 
  -1  10  10       77.59       85.00      5.27 o 
   0  10  10      107.58      110.64     10.02 o 
   1  10  10       42.19       51.62      4.20 o 
   2  10  10       52.02       48.25      5.58 o 
   3  10  10        8.61        6.40      4.09 o 
   4  10  10        0.72       -4.48      2.99 o 
   5  10  10        2.46        3.09      3.25 o 
  -3  11  10        3.36        4.39      6.24 o 
  -2  11  10       25.15       34.36      5.52 o 
  -1  11  10        2.47       -4.24      3.49 o 
   0  11  10        2.19        2.19      3.10 o 
   1  11  10        2.28        0.74      3.22 o 
   2  11  10       37.90       32.93      8.22 o 
   3  11  10       24.84       16.61      5.68 o 
  -9   0  11      163.68      181.98     14.10 o 
  -7   0  11     2405.80     2262.54     65.08 o 
  -5   0  11     1006.09      972.40     30.86 o 
  -3   0  11     1087.74     1153.80     16.32 o 
  -1   0  11      214.03      210.40      4.55 o 
   1   0  11      842.83      955.20     16.11 o 
   3   0  11        0.51        2.45      1.34 o 
   5   0  11      860.96      809.58     15.88 o 
   7   0  11      442.60      402.86     10.27 o 
   9   0  11       11.95       14.10      3.31 o 
 -10   1  11        2.12        1.45      3.86 o 
  -9   1  11       86.33       89.89      7.66 o 
  -8   1  11      122.02      132.32     10.60 o 
  -7   1  11      336.27      297.92     11.17 o 
  -6   1  11      100.36      119.92     15.58 o 
  -5   1  11      465.08      501.73      8.56 o 
  -4   1  11       88.86       85.10      2.18 o 
  -3   1  11       34.78       26.43      1.20 o 
  -2   1  11       30.42       30.27      1.38 o 
  -1   1  11      210.73      177.51      2.94 o 
   0   1  11      576.63      667.86      7.45 o 
   1   1  11      718.58      695.68      8.90 o 
   2   1  11      324.82      337.25      6.27 o 
   3   1  11       34.51       41.54      2.05 o 
   4   1  11      808.22      842.96     10.09 o 
   5   1  11       14.96       14.15      1.72 o 
   6   1  11        0.22        1.89      1.53 o 
   7   1  11      501.94      500.24      8.41 o 
   8   1  11       21.49       21.19      3.40 o 
   9   1  11      126.74      132.33      4.01 o 
  10   1  11        0.13       -1.04      2.24 o 
 -10   2  11       20.47        8.93      4.42 o 
  -9   2  11       17.71       18.25      8.34 o 
  -8   2  11        0.03       -2.03      3.43 o 
  -7   2  11      130.89      148.49      8.02 o 
  -6   2  11      115.03      117.65      5.79 o 
  -5   2  11       25.96       19.07      2.25 o 
  -4   2  11      579.03      577.84      7.61 o 
  -3   2  11      138.57      113.02      2.50 o 
  -2   2  11      444.75      477.17      5.80 o 
  -1   2  11      440.30      471.49      5.77 o 
   0   2  11      140.20      152.26      2.84 o 
   1   2  11      239.72      210.35      4.61 o 
   2   2  11      294.32      318.33      6.13 o 
   3   2  11        0.24        2.62      1.23 o 
   4   2  11      424.69      422.55      7.02 o 
   5   2  11        2.95       -2.21      1.48 o 
   6   2  11      428.66      424.82      7.46 o 
   7   2  11       17.06       17.73      2.64 o 
   8   2  11      385.12      382.00      7.40 o 
   9   2  11       12.21       13.18      1.89 o 
 -10   3  11        0.17        6.04      6.12 o 
  -9   3  11       35.69       41.54      9.53 o 
  -8   3  11        0.01       -4.57      3.05 o 
  -7   3  11      150.57      129.04      5.55 o 
  -6   3  11      270.13      257.74      7.40 o 
  -5   3  11      197.86      178.49      4.97 o 
  -4   3  11      180.56      180.14      3.58 o 
  -3   3  11        3.44        2.48      0.94 o 
  -2   3  11       18.38       12.46      1.41 o 
  -1   3  11       77.26       78.04      3.27 o 
   0   3  11     3452.11     3723.79     36.92 o 
   1   3  11       13.28       12.85      1.58 o 
   2   3  11      108.11      115.71      3.67 o 
   3   3  11       16.37        8.40      1.47 o 
   4   3  11        0.99        1.40      1.01 o 
   5   3  11      491.82      442.99      6.96 o 
   6   3  11      117.11      117.23      4.01 o 
   7   3  11      253.83      248.37      5.07 o 
   8   3  11       94.47       97.26      3.70 o 
   9   3  11        2.01       -0.44      1.40 o 
 -10   4  11       24.46       35.14      9.02 o 
  -9   4  11       18.05       18.04      2.20 o 
  -8   4  11       11.08        5.77      2.50 o 
  -7   4  11        8.18        5.02      3.08 o 
  -6   4  11      347.03      311.19     10.70 o 
  -5   4  11        3.53        0.37      1.97 o 
  -4   4  11       17.72       26.81      1.83 o 
  -3   4  11       18.07       16.74      1.72 o 
  -2   4  11      296.85      285.41     11.83 o 
  -1   4  11      228.10      238.83      5.13 o 
   0   4  11       19.50       21.02      1.92 o 
   1   4  11        5.20       13.85      1.33 o 
   2   4  11      594.48      610.69      9.79 o 
   3   4  11      347.75      344.84      6.82 o 
   4   4  11      265.77      250.75      5.90 o 
   5   4  11     1669.98     1625.22     31.90 o 
   6   4  11      105.10       98.18      3.62 o 
   7   4  11        0.00        0.79      2.33 o 
   8   4  11       64.57       73.31      4.98 o 
   9   4  11        6.17        6.21      1.80 o 
  -9   5  11       23.34       25.30      4.34 o 
  -8   5  11       11.35       18.00      4.20 o 
  -7   5  11      241.11      210.17      9.40 o 
  -6   5  11       72.34       84.18      7.46 o 
  -5   5  11      244.60      248.32      4.90 o 
  -4   5  11        5.16        1.91      1.51 o 
  -3   5  11       93.13       91.95      3.44 o 
  -2   5  11       62.62       70.67      3.55 o 
  -1   5  11       60.51       59.08      2.79 o 
   0   5  11      137.59      137.03      4.16 o 
   1   5  11       98.82       92.39      3.35 o 
   2   5  11       15.02       17.73      1.95 o 
   3   5  11      280.96      242.78      4.73 o 
   4   5  11       45.52       44.89      2.58 o 
   5   5  11      361.81      351.14      5.84 o 
   6   5  11      122.71      126.48      4.07 o 
   7   5  11        4.10        0.67      1.97 o 
   8   5  11        0.30        1.56      1.76 o 
   9   5  11       69.84       88.98      5.76 o 
  -9   6  11        0.16       -1.62      3.92 o 
  -8   6  11       46.79       57.78      7.32 o 
  -7   6  11       19.08        8.64      4.19 o 
  -6   6  11      121.93      109.01     11.99 o 
  -5   6  11       67.35       62.04      3.17 o 
  -4   6  11      289.38      272.46      6.97 o 
  -3   6  11       23.83       19.30      2.18 o 
  -2   6  11      319.36      348.37      9.51 o 
  -1   6  11      621.33      639.95     12.79 o 
   0   6  11       36.97       39.06      2.27 o 
   1   6  11      256.59      246.54      5.24 o 
   2   6  11       25.67       26.79      2.42 o 
   3   6  11      155.35      144.98      3.52 o 
   4   6  11        6.02        5.90      1.71 o 
   5   6  11      402.60      410.18      8.95 o 
   6   6  11       23.16       18.42      2.35 o 
   7   6  11      138.01      137.53      4.57 o 
   8   6  11        9.18       16.99      2.29 o 
  -8   7  11        0.21       -5.20      3.47 o 
  -7   7  11        0.50        0.47      3.85 o 
  -6   7  11        2.73        1.19      1.63 o 
  -5   7  11        5.71        4.62      2.03 o 
  -4   7  11       31.99       36.14      3.46 o 
  -3   7  11      209.06      193.64      9.18 o 
  -2   7  11      192.79      180.87     13.24 o 
  -1   7  11        1.84        2.42      2.14 o 
   0   7  11      183.76      216.38      6.27 o 
   1   7  11       43.27       38.31      3.43 o 
   2   7  11       13.06       11.57      3.03 o 
   3   7  11       12.02        9.51      2.12 o 
   4   7  11       64.41       50.93      3.58 o 
   5   7  11        1.21       -1.20      2.36 o 
   6   7  11        5.12        3.16      2.12 o 
   7   7  11       47.34       54.79      4.01 o 
  -7   8  11        5.00        5.48      5.55 o 
  -6   8  11        0.24        0.56      2.53 o 
  -5   8  11      391.79      426.55     11.36 o 
  -4   8  11       48.17       49.45      4.44 o 
  -3   8  11       45.37       52.10      5.89 o 
  -2   8  11       82.70       86.45      9.47 o 
  -1   8  11       35.17       37.39      3.49 o 
   0   8  11        2.67        2.19      2.06 o 
   1   8  11       37.28       34.04      2.97 o 
   2   8  11       73.40       68.36      3.80 o 
   3   8  11      126.61      114.94      4.79 o 
   4   8  11       16.34       15.57      3.07 o 
   5   8  11       33.59       26.71      3.96 o 
   6   8  11       17.82       23.82      2.99 o 
   7   8  11       35.60       41.97      3.29 o 
  -6   9  11       37.80       31.43      4.00 o 
  -5   9  11        0.56       -0.75      2.93 o 
  -4   9  11        0.91       -2.22      3.02 o 
  -3   9  11       80.07       82.72      5.59 o 
  -2   9  11        1.05        2.92      4.02 o 
  -1   9  11       87.81       93.84      5.73 o 
   0   9  11       74.30       82.73      5.94 o 
   1   9  11       57.63       53.05      4.58 o 
   2   9  11        7.32        9.02      2.98 o 
   3   9  11       56.51       39.96      4.15 o 
   4   9  11       59.13       53.50      4.37 o 
   5   9  11       13.26       13.29      3.65 o 
   6   9  11       18.87       19.60      3.03 o 
  -5  10  11        1.72       -3.44      3.63 o 
  -4  10  11        0.11       -1.82      3.78 o 
  -3  10  11       39.46       42.30      4.86 o 
  -2  10  11      141.30      132.96      9.22 o 
  -1  10  11       11.36       11.70      3.17 o 
   0  10  11      168.70      183.38      9.17 o 
   1  10  11       27.14       26.60      3.54 o 
   2  10  11       24.14       27.81      4.91 o 
   3  10  11        7.90        3.83      3.79 o 
   4  10  11       11.92       14.42      4.04 o 
  -3  11  11        3.42        5.75      4.45 o 
  -2  11  11        0.28        1.08      3.55 o 
  -1  11  11       31.95       32.31      7.08 o 
   0  11  11        3.38        5.10      3.38 o 
   1  11  11       33.67       44.87      6.58 o 
   2  11  11        2.99       -0.43      3.68 o 
 -10   0  12       17.72       23.27      7.78 o 
  -8   0  12       48.50       34.87      7.52 o 
  -6   0  12        0.44       -2.82      3.72 o 
  -4   0  12        0.00       -0.35      1.01 o 
  -2   0  12        7.57       -0.11      0.97 o 
   0   0  12      288.86      300.26      8.09 o 
   2   0  12      472.03      469.28     10.11 o 
   4   0  12      533.84      494.36     11.08 o 
   6   0  12        8.28        9.44      2.50 o 
   8   0  12       95.80       92.62      6.22 o 
 -10   1  12       43.63       54.96     10.91 o 
  -9   1  12       24.21       25.04      7.35 o 
  -8   1  12      381.20      416.96     14.53 o 
  -7   1  12        0.07       -3.14      3.00 o 
  -6   1  12        8.73        7.68      7.32 o 
  -5   1  12      333.72      311.70      9.13 o 
  -4   1  12        0.46       -0.31      0.80 o 
  -3   1  12      325.16      360.69      4.69 o 
  -2   1  12     1095.10     1069.76     11.82 o 
  -1   1  12      133.34      110.60      2.66 o 
   0   1  12        0.01       -0.40      0.74 o 
   1   1  12       47.02       42.56      1.78 o 
   2   1  12        3.02        4.53      1.28 o 
   3   1  12      160.13      164.15      3.92 o 
   4   1  12      116.07      129.29      2.84 o 
   5   1  12      121.41      122.22      3.70 o 
   6   1  12       11.56       12.12      2.30 o 
   7   1  12        0.97       -0.48      1.63 o 
   8   1  12       88.33       93.58      4.33 o 
   9   1  12        2.60       -0.69      2.01 o 
 -10   2  12       20.57       14.56     13.28 o 
  -9   2  12      105.39      113.11      8.38 o 
  -8   2  12      239.33      229.61     10.66 o 
  -7   2  12       14.97        8.92      3.88 o 
  -6   2  12      704.98      682.26     17.55 o 
  -5   2  12       21.32       28.34      2.21 o 
  -4   2  12       67.63       54.45      2.41 o 
  -3   2  12       36.79       33.21      1.55 o 
  -2   2  12      437.16      405.89      5.29 o 
  -1   2  12      153.81      159.78      2.98 o 
   0   2  12     3067.73     3147.57     29.54 o 
   1   2  12        6.65        2.61      1.21 o 
   2   2  12      303.72      318.53      6.32 o 
   3   2  12      630.82      659.61     10.57 o 
   4   2  12       15.84       19.77      1.84 o 
   5   2  12       73.45       82.21      3.21 o 
   6   2  12        3.73        0.71      1.66 o 
   7   2  12       24.59       29.85      2.46 o 
   8   2  12       38.08       37.47      4.35 o 
   9   2  12       49.75       40.25      2.65 o 
 -10   3  12       43.90       44.91      9.45 o 
  -9   3  12        0.39        0.00      3.56 o 
  -8   3  12        3.86        1.50      5.52 o 
  -7   3  12      531.26      476.84     10.94 o 
  -6   3  12       73.46       70.12      4.11 o 
  -5   3  12      326.84      324.24      7.09 o 
  -4   3  12       23.92       22.60      1.53 o 
  -3   3  12      111.59      106.76      3.39 o 
  -2   3  12       14.57       11.87      1.64 o 
  -1   3  12        0.58        0.12      1.04 o 
   0   3  12        2.35        1.95      1.25 o 
   1   3  12       43.00       52.79      2.54 o 
   2   3  12        8.35        6.50      1.84 o 
   3   3  12      208.04      195.13      5.01 o 
   4   3  12        7.63       11.03      1.56 o 
   5   3  12     1078.08     1011.37     16.46 o 
   6   3  12      759.13      801.08     11.85 o 
   7   3  12       41.89       52.88      3.19 o 
   8   3  12       25.69       22.31      2.42 o 
   9   3  12       21.40       26.36      2.33 o 
  -9   4  12       65.23       68.63      4.22 o 
  -8   4  12       10.72       10.10      3.33 o 
  -7   4  12       37.48       52.37      8.30 o 
  -6   4  12        9.26       13.39      3.62 o 
  -5   4  12      102.72      107.32      5.08 o 
  -4   4  12       43.50       38.11      2.15 o 
  -3   4  12      252.21      237.09      4.77 o 
  -2   4  12        2.24        6.30      1.58 o 
  -1   4  12     1283.27     1316.82     22.61 o 
   0   4  12      339.74      327.87      6.46 o 
   1   4  12       36.43       28.23      1.73 o 
   2   4  12      318.71      324.79      7.49 o 
   3   4  12        1.19        2.17      1.46 o 
   4   4  12      124.24      125.14      4.27 o 
   5   4  12      506.54      513.36      9.47 o 
   6   4  12      238.85      244.76      5.60 o 
   7   4  12       32.34       41.57      2.85 o 
   8   4  12       30.34       34.62      2.72 o 
   9   4  12        8.66        6.21      1.86 o 
  -9   5  12       17.21       25.05      4.34 o 
  -8   5  12       24.68       21.33      6.80 o 
  -7   5  12       13.84       20.22      4.28 o 
  -6   5  12      361.62      403.96     13.34 o 
  -5   5  12      198.84      201.60      5.67 o 
  -4   5  12      768.24      808.47     13.73 o 
  -3   5  12        1.29        5.50      1.74 o 
  -2   5  12     1090.86     1085.91     17.56 o 
  -1   5  12     1254.74     1249.46     24.74 o 
   0   5  12       50.84       45.17      2.64 o 
   1   5  12        5.31        1.84      1.68 o 
   2   5  12       15.45       16.12      1.77 o 
   3   5  12       74.05       60.98      3.09 o 
   4   5  12        2.43        2.67      1.88 o 
   5   5  12       96.38       83.07      3.42 o 
   6   5  12       97.29       87.18      3.51 o 
   7   5  12        1.22        0.92      1.80 o 
   8   5  12       74.79       72.73      3.53 o 
  -9   6  12       96.01       95.90      7.27 o 
  -8   6  12       44.91       49.07      5.83 o 
  -7   6  12      179.48      204.84     10.24 o 
  -6   6  12        1.41        4.33      3.78 o 
  -5   6  12      204.77      207.54      6.46 o 
  -4   6  12       10.89       13.55      4.01 o 
  -3   6  12        5.64        5.83      2.05 o 
  -2   6  12       47.32       36.51      3.21 o 
  -1   6  12      130.83      157.31      5.02 o 
   0   6  12      190.28      176.99      5.80 o 
   1   6  12       15.73       22.80      2.12 o 
   2   6  12       23.67       20.13      2.31 o 
   3   6  12        0.74        1.48      1.20 o 
   4   6  12       15.47       18.53      2.24 o 
   5   6  12        0.62       -0.74      2.13 o 
   6   6  12        7.31        2.04      1.88 o 
   7   6  12      126.12      123.71      5.19 o 
   8   6  12      148.18      174.93      5.49 o 
  -8   7  12        3.47        6.36      4.54 o 
  -7   7  12       26.85       21.77      8.85 o 
  -6   7  12        2.86       -1.20      2.78 o 
  -5   7  12        0.02       -2.76      4.81 o 
  -4   7  12       37.02       37.24      3.29 o 
  -3   7  12      717.30      729.73     20.15 o 
  -2   7  12       11.68       14.58      4.26 o 
  -1   7  12        2.20        0.24      2.49 o 
   0   7  12      305.71      318.89      7.86 o 
   1   7  12      328.15      313.94      7.11 o 
   2   7  12       20.21       18.37      2.54 o 
   3   7  12        2.45        1.03      1.57 o 
   4   7  12       13.71        8.79      2.80 o 
   5   7  12        9.88        7.84      2.70 o 
   6   7  12      123.14      137.31      5.44 o 
   7   7  12        0.00        1.00      3.20 o 
  -7   8  12        0.08       -0.88      4.10 o 
  -6   8  12        0.67        1.13      3.28 o 
  -5   8  12        5.64        5.28      2.96 o 
  -4   8  12      299.54      307.87     10.69 o 
  -3   8  12        9.80        8.08      4.00 o 
  -2   8  12      181.49      184.87      9.67 o 
  -1   8  12       18.32       19.28      4.61 o 
   0   8  12        3.39        5.44      2.26 o 
   1   8  12       16.35       12.28      2.73 o 
   2   8  12      296.15      315.77      7.65 o 
   3   8  12      260.61      260.82      7.07 o 
   4   8  12        7.04        3.16      2.69 o 
   5   8  12        9.19        6.80      3.32 o 
   6   8  12        7.13        6.31      2.50 o 
  -6   9  12        0.00       -0.35      2.90 o 
  -5   9  12        0.00        1.42      2.89 o 
  -4   9  12        0.71        2.26      3.09 o 
  -3   9  12      153.23      149.03      9.03 o 
  -2   9  12       37.34       37.83      5.91 o 
  -1   9  12      106.91      103.37      7.97 o 
   0   9  12       14.77        6.96      3.13 o 
   1   9  12        0.02        0.75      2.52 o 
   2   9  12      420.25      428.84     15.00 o 
   3   9  12       16.12       14.24      6.12 o 
   4   9  12       13.22       10.39      3.26 o 
   5   9  12        1.78        0.79      3.06 o 
  -5  10  12       21.68       25.72      5.59 o 
  -4  10  12       11.04        8.32      3.66 o 
  -3  10  12       27.26       34.18      6.75 o 
  -2  10  12       78.44       85.09      8.92 o 
  -1  10  12        2.13        3.20      5.12 o 
   0  10  12       12.48       11.76      3.37 o 
   1  10  12        6.98        3.89      3.14 o 
   2  10  12        0.82       -5.06      3.37 o 
   3  10  12        7.93        5.00      4.09 o 
   4  10  12        7.47       14.27      6.01 o 
  -2  11  12       22.75       24.21      6.17 o 
  -1  11  12        0.45       -2.75      4.63 o 
   0  11  12        0.89        1.82      3.11 o 
   1  11  12       14.41       15.32      4.02 o 
  -9   0  13      146.74      156.16     13.67 o 
  -7   0  13       41.78       45.47      7.68 o 
  -5   0  13       29.57       30.34      2.36 o 
  -3   0  13        6.90        8.81      1.43 o 
  -1   0  13        3.12        6.07      1.36 o 
   1   0  13        6.69        4.60      1.31 o 
   3   0  13       89.65      107.87      3.23 o 
   5   0  13       63.91       57.56      3.93 o 
   7   0  13       87.61      112.87      6.87 o 
   9   0  13      146.06      131.26      7.27 o 
 -10   1  13       37.74       24.95      5.93 o 
  -9   1  13        1.70        3.09      3.96 o 
  -8   1  13        1.86        7.09      4.28 o 
  -7   1  13       73.54       61.02      8.52 o 
  -6   1  13        4.44        3.29      4.80 o 
  -5   1  13       97.20      103.36      3.48 o 
  -4   1  13       28.15       34.23      1.51 o 
  -3   1  13      141.24      158.08      2.92 o 
  -2   1  13       72.79       83.80      2.33 o 
  -1   1  13       62.64       48.79      2.03 o 
   0   1  13     1971.47     2046.55     19.92 o 
   1   1  13        9.55        6.97      0.98 o 
   2   1  13       72.72       75.14      3.02 o 
   3   1  13        8.72        7.00      1.38 o 
   4   1  13        2.20        1.01      1.24 o 
   5   1  13       12.43        9.90      2.67 o 
   6   1  13       37.06       39.32      2.59 o 
   7   1  13       17.79       20.66      2.32 o 
   8   1  13       76.34       76.07      5.04 o 
   9   1  13       95.04      100.21      6.43 o 
 -10   2  13        7.92        8.68      8.54 o 
  -9   2  13        1.42       -1.65      3.76 o 
  -8   2  13      127.57      104.85      7.74 o 
  -7   2  13      387.86      363.81     12.95 o 
  -6   2  13      152.15      163.24      5.47 o 
  -5   2  13        8.61       12.41      1.88 o 
  -4   2  13      138.13      125.57      3.11 o 
  -3   2  13      634.07      634.65      8.75 o 
  -2   2  13        5.80        5.37      1.04 o 
  -1   2  13      361.58      357.34      4.98 o 
   0   2  13        0.34       -1.67      1.11 o 
   1   2  13       29.67       27.95      2.03 o 
   2   2  13      448.75      437.32      7.92 o 
   3   2  13       72.74       70.07      3.13 o 
   4   2  13        0.45        2.26      1.40 o 
   5   2  13      705.79      732.14     10.93 o 
   6   2  13       99.93       93.46      3.67 o 
   7   2  13       33.80       34.31      2.61 o 
   8   2  13       18.80       22.36      2.87 o 
   9   2  13       16.71       13.78      2.33 o 
 -10   3  13       33.10       28.71      8.56 o 
  -9   3  13       49.69       47.76      6.56 o 
  -8   3  13        2.24        4.53      3.89 o 
  -7   3  13      451.74      454.99     10.75 o 
  -6   3  13        0.37        1.52      2.17 o 
  -5   3  13       46.97       48.13      3.55 o 
  -4   3  13      255.52      266.47      4.78 o 
  -3   3  13      479.45      453.36      6.90 o 
  -2   3  13      982.14     1005.16     18.21 o 
  -1   3  13       45.44       45.47      2.46 o 
   0   3  13       13.01       15.91      1.72 o 
   1   3  13       39.71       29.65      2.16 o 
   2   3  13      119.77      131.24      5.90 o 
   3   3  13       25.51       22.47      2.19 o 
   4   3  13      238.79      252.10      5.51 o 
   5   3  13       13.38       14.30      2.12 o 
   6   3  13       78.00       81.48      3.50 o 
   7   3  13      192.97      178.77      6.84 o 
   8   3  13       70.47       65.42      3.44 o 
   9   3  13       14.18       17.67      2.36 o 
  -9   4  13        9.16        7.68      6.22 o 
  -8   4  13      160.97      167.83      7.62 o 
  -7   4  13       30.95       30.32      4.31 o 
  -6   4  13        0.03       -4.01      2.67 o 
  -5   4  13       10.41       10.78      2.69 o 
  -4   4  13       18.14       24.42      2.30 o 
  -3   4  13      208.59      196.57      4.41 o 
  -2   4  13        4.49        3.25      1.37 o 
  -1   4  13      336.85      357.15      7.85 o 
   0   4  13      186.80      213.35      5.20 o 
   1   4  13      450.84      421.83      8.81 o 
   2   4  13      251.73      252.10      6.65 o 
   3   4  13        2.04        2.64      1.72 o 
   4   4  13       25.36       27.36      2.32 o 
   5   4  13        2.79        5.75      1.98 o 
   6   4  13      100.55      100.86      4.32 o 
   7   4  13       18.93       18.20      2.43 o 
   8   4  13        2.86        3.42      2.06 o 
  -9   5  13        1.48       -1.16      3.19 o 
  -8   5  13       44.74       44.67      5.23 o 
  -7   5  13        0.02       -2.76      3.20 o 
  -6   5  13      192.90      215.78      9.72 o 
  -5   5  13      105.84      118.99      5.90 o 
  -4   5  13       14.15       17.68      2.58 o 
  -3   5  13     1049.50     1053.21     15.24 o 
  -2   5  13       17.87       18.57      2.62 o 
  -1   5  13      103.53      114.05      4.74 o 
   0   5  13      990.06     1018.79     15.04 o 
   1   5  13        2.13        5.85      3.47 o 
   2   5  13       25.76       28.02      2.79 o 
   3   5  13       48.95       45.62      3.17 o 
   4   5  13       47.94       47.98      3.13 o 
   5   5  13       32.66       23.50      3.16 o 
   6   5  13       39.88       37.53      4.13 o 
   7   5  13        2.04        0.00      1.87 o 
   8   5  13       16.66       18.62      2.50 o 
  -8   6  13        7.29        4.63      4.08 o 
  -7   6  13       25.62       30.28      5.11 o 
  -6   6  13      309.16      311.34     12.31 o 
  -5   6  13       60.29       66.95      3.35 o 
  -4   6  13      662.30      650.00     15.09 o 
  -3   6  13      140.60      147.16      5.82 o 
  -2   6  13      246.33      251.56      8.29 o 
  -1   6  13      266.28      271.29     12.39 o 
   0   6  13        0.10        0.10      2.57 o 
   1   6  13       67.34       80.30      6.60 o 
   2   6  13       15.57       20.16      2.45 o 
   3   6  13       89.09       82.42      3.86 o 
   4   6  13      182.83      169.00      7.86 o 
   5   6  13       20.77       22.50      3.18 o 
   6   6  13       22.36       22.51      2.91 o 
   7   6  13       30.64       41.94      3.49 o 
  -8   7  13        6.04        7.70      7.26 o 
  -7   7  13        1.97        4.19      6.07 o 
  -6   7  13        7.80        7.13      2.74 o 
  -5   7  13      273.08      270.58      8.49 o 
  -4   7  13       51.07       45.98      6.09 o 
  -3   7  13       10.42        5.95      5.10 o 
  -2   7  13       11.98       16.53      4.30 o 
  -1   7  13        2.09        0.98      2.64 o 
   0   7  13      107.83      120.71      6.28 o 
   1   7  13        4.77        3.25      2.55 o 
   2   7  13      438.14      418.23      8.78 o 
   3   7  13        4.70        6.55      2.30 o 
   4   7  13       43.64       27.88      3.62 o 
   5   7  13        4.11        5.02      2.96 o 
   6   7  13        0.08        3.55      2.57 o 
   7   7  13        7.31        5.37      2.53 o 
  -7   8  13       41.80       49.87      6.82 o 
  -6   8  13        2.15        1.49      2.47 o 
  -5   8  13       30.98       25.58      4.39 o 
  -4   8  13        4.90        2.15      3.04 o 
  -3   8  13      136.86      131.84      9.20 o 
  -2   8  13        2.05        5.21      3.83 o 
  -1   8  13      246.27      249.57     17.13 o 
   0   8  13        0.12       -0.01      3.37 o 
   1   8  13       79.83       73.63      4.37 o 
   2   8  13        1.79       -0.10      2.36 o 
   3   8  13        5.56        3.18      3.54 o 
   4   8  13       12.06        3.77      3.43 o 
   5   8  13       74.53       83.16      5.81 o 
   6   8  13       40.96       36.37      3.61 o 
  -6   9  13        0.98       -2.70      3.28 o 
  -5   9  13        0.36       -4.31      2.87 o 
  -4   9  13       12.81       19.73      3.82 o 
  -3   9  13      109.26      146.55     13.79 o 
  -2   9  13       76.67       93.08      7.92 o 
  -1   9  13       10.93       11.40      4.91 o 
   0   9  13       43.60       63.01      4.73 o 
   1   9  13        9.46       10.43      3.66 o 
   2   9  13       35.41       48.08      4.29 o 
   3   9  13       27.70       26.20      4.96 o 
   4   9  13        1.47       -1.00      4.21 o 
   5   9  13       11.66        6.52      3.64 o 
  -4  10  13        9.40        6.24      3.71 o 
  -3  10  13        3.62        4.55      4.36 o 
  -2  10  13        3.03       14.72      6.55 o 
  -1  10  13        0.82        1.64      4.70 o 
   0  10  13       22.28       20.93      3.79 o 
   1  10  13       28.92       17.59      3.80 o 
   2  10  13        5.15        9.50      4.07 o 
   3  10  13        5.59        1.96      3.86 o 
 -10   0  14        0.48       -4.65      5.24 o 
  -8   0  14      207.47      186.37     13.58 o 
  -6   0  14      475.95      433.19     19.29 o 
  -4   0  14      470.56      439.98      7.81 o 
  -2   0  14      508.45      482.96      9.98 o 
   0   0  14     1452.14     1344.31     19.58 o 
   2   0  14        2.96        3.26      2.02 o 
   4   0  14      196.31      193.14      6.71 o 
   6   0  14      302.38      307.81      9.22 o 
   8   0  14       59.12       70.68      5.85 o 
 -10   1  14        0.20        5.02      4.56 o 
  -9   1  14        0.37       -1.74      3.66 o 
  -8   1  14       37.15       34.59      8.63 o 
  -7   1  14       72.68       75.73      8.43 o 
  -6   1  14       79.74       76.41      5.84 o 
  -5   1  14      286.83      301.61      7.60 o 
  -4   1  14       38.15       35.58      1.49 o 
  -3   1  14      386.38      372.22      5.05 o 
  -2   1  14      251.06      218.90      4.37 o 
  -1   1  14       82.27       91.73      2.39 o 
   0   1  14       22.00       29.04      3.40 o 
   1   1  14       94.98       98.65      2.37 o 
   2   1  14       18.56       18.71      1.94 o 
   3   1  14      126.55      114.90      3.82 o 
   4   1  14      101.78      100.88      3.52 o 
   5   1  14       98.70       95.39      3.58 o 
   6   1  14      200.85      216.60      5.45 o 
   7   1  14       72.83       67.32      3.37 o 
   8   1  14      101.27      107.15      5.06 o 
   9   1  14       63.76       74.84      4.69 o 
  -9   2  14        0.55        3.40      4.31 o 
  -8   2  14      136.32      139.87      8.73 o 
  -7   2  14        2.79       -0.02      3.37 o 
  -6   2  14       19.96       10.01      2.32 o 
  -5   2  14        6.50        4.76      3.80 o 
  -4   2  14      134.06      129.76      2.94 o 
  -3   2  14       37.95       39.43      2.06 o 
  -2   2  14      822.60      778.05      9.53 o 
  -1   2  14      436.47      439.35      5.87 o 
   0   2  14        1.88       -0.19      0.92 o 
   1   2  14       60.08       43.43      2.85 o 
   2   2  14        2.91        5.54      1.58 o 
   3   2  14       53.16       50.81      2.86 o 
   4   2  14      278.14      262.31      5.66 o 
   5   2  14        4.41        7.99      1.86 o 
   6   2  14        5.97        2.07      1.79 o 
   7   2  14       19.68       21.41      2.67 o 
   8   2  14      166.68      175.84      6.13 o 
   9   2  14       24.87       19.40      2.57 o 
  -9   3  14        3.11        2.19      4.02 o 
  -8   3  14        9.24        6.42      9.78 o 
  -7   3  14      279.78      297.31      9.25 o 
  -6   3  14        0.24       -2.92      1.95 o 
  -5   3  14       28.46       34.91      3.30 o 
  -4   3  14       30.52       34.01      1.98 o 
  -3   3  14       40.55       43.16      2.31 o 
  -2   3  14      109.91      107.06      3.68 o 
  -1   3  14        1.08       -0.81      1.18 o 
   0   3  14       75.39       80.58      2.93 o 
   1   3  14       34.19       34.17      2.41 o 
   2   3  14      157.45      140.25      4.48 o 
   3   3  14       23.07       21.78      2.33 o 
   4   3  14       57.06       58.31      2.89 o 
   5   3  14       33.06       28.60      2.49 o 
   6   3  14      122.25      124.35      4.28 o 
   7   3  14        2.13        4.29      2.00 o 
   8   3  14        0.16        0.34      1.99 o 
  -9   4  14      108.76      107.59     12.76 o 
  -8   4  14       19.77       20.69      3.84 o 
  -7   4  14      217.01      201.30      9.93 o 
  -6   4  14        1.26        2.42      3.79 o 
  -5   4  14       49.95       48.52      2.89 o 
  -4   4  14      321.20      344.20      7.53 o 
  -3   4  14       31.35       42.12      2.41 o 
  -2   4  14        0.03       -0.27      1.24 o 
  -1   4  14        0.81       -2.41      1.61 o 
   0   4  14        5.81        3.37      1.68 o 
   1   4  14      186.83      188.34      5.74 o 
   2   4  14        2.45        0.63      1.56 o 
   3   4  14       77.41      101.61      6.13 o 
   4   4  14       30.25       23.79      2.63 o 
   5   4  14      435.81      439.83      8.18 o 
   6   4  14       10.82       10.29      2.21 o 
   7   4  14      188.50      212.65      5.98 o 
   8   4  14       30.24       29.87      2.84 o 
  -8   5  14        2.50       -3.11      3.21 o 
  -7   5  14       47.67       53.23      5.53 o 
  -6   5  14        5.69        7.80      3.82 o 
  -5   5  14      220.64      248.20      5.67 o 
  -4   5  14      904.36      963.35     18.54 o 
  -3   5  14      664.56      691.88     12.77 o 
  -2   5  14       16.85        9.15      2.14 o 
  -1   5  14      242.89      272.59     13.02 o 
   0   5  14      692.32      675.63     12.57 o 
   1   5  14       59.48       47.51      4.68 o 
   2   5  14       53.61       42.23      3.27 o 
   3   5  14        0.01        2.16      2.56 o 
   4   5  14      130.87      120.31      5.23 o 
   5   5  14      102.51       96.37      4.86 o 
   6   5  14        4.69        5.18      2.27 o 
   7   5  14        2.38        5.31      2.19 o 
   8   5  14       14.56       15.82      2.56 o 
  -8   6  14        4.04        6.27      6.92 o 
  -7   6  14        7.84        6.33      7.03 o 
  -6   6  14      121.36      145.47     12.05 o 
  -5   6  14       91.69       91.46      3.88 o 
  -4   6  14      105.36      112.12      7.62 o 
  -3   6  14      648.30      631.84     14.72 o 
  -2   6  14      538.21      526.87     16.02 o 
  -1   6  14       54.77       44.45      4.13 o 
   0   6  14       34.36       26.85      3.67 o 
   1   6  14        2.22        1.32      3.49 o 
   2   6  14      244.47      249.40     12.72 o 
   3   6  14       87.22       74.59      3.88 o 
   4   6  14       10.64        8.04      2.75 o 
   5   6  14        0.51        1.71      2.78 o 
   6   6  14        4.56        9.24      2.66 o 
   7   6  14        6.18       10.51      2.65 o 
  -7   7  14       49.70       52.39      8.70 o 
  -6   7  14       58.06       51.93      3.85 o 
  -5   7  14       96.56      121.84     13.21 o 
  -4   7  14      280.55      286.62     12.38 o 
  -3   7  14        1.53       -1.04      3.01 o 
  -2   7  14      331.57      356.69     13.15 o 
  -1   7  14        0.07       -1.35      3.48 o 
   0   7  14      466.04      449.71     12.43 o 
   1   7  14        0.05       -0.91      3.82 o 
   2   7  14      222.72      200.22      7.24 o 
   3   7  14      415.80      386.35      8.63 o 
   4   7  14       79.62       78.98      5.41 o 
   5   7  14        1.57        1.79      3.16 o 
   6   7  14       11.43       25.45      3.35 o 
  -6   8  14      116.47      112.95      5.44 o 
  -5   8  14       31.76       28.47      6.05 o 
  -4   8  14       14.25       15.29      6.02 o 
  -3   8  14      115.71      106.97     11.78 o 
  -2   8  14       17.92       28.58      5.33 o 
  -1   8  14      346.65      385.94     14.52 o 
   0   8  14        0.01        1.25      3.81 o 
   1   8  14       11.91       11.30      3.71 o 
   2   8  14       25.62       24.85      3.44 o 
   3   8  14        0.04        0.58      3.51 o 
   4   8  14        1.73        1.12      3.39 o 
   5   8  14        3.01        5.51      3.45 o 
   6   8  14        4.61        6.04      2.63 o 
  -5   9  14       38.52       51.50      4.87 o 
  -4   9  14       52.76       62.87      5.28 o 
  -3   9  14       13.80       16.87      8.13 o 
  -2   9  14      126.42      118.37      8.78 o 
  -1   9  14        1.37        4.77      4.23 o 
   0   9  14        0.03       -4.99      4.02 o 
   1   9  14       22.70       20.25      3.70 o 
   2   9  14        0.10       -3.70      2.49 o 
   3   9  14        2.10       -6.24      4.32 o 
   4   9  14        8.63        5.63      6.11 o 
  -3  10  14        0.37       -0.93      6.75 o 
  -2  10  14       81.86       92.60     12.23 o 
  -1  10  14       13.55       19.21      5.33 o 
   0  10  14        0.00       -6.12      6.21 o 
   1  10  14        7.59       10.15      3.44 o 
   2  10  14       20.90       22.39      5.96 o 
  -9   0  15      157.46      189.38     15.25 o 
  -7   0  15       24.20       13.37      5.97 o 
  -5   0  15       79.42       88.16      4.54 o 
  -3   0  15      358.41      343.92      6.92 o 
  -1   0  15      200.42      185.59      4.87 o 
   1   0  15        1.01        1.20      1.38 o 
   3   0  15       62.46       60.74      2.55 o 
   5   0  15        1.16        0.46      2.81 o 
   7   0  15      234.45      236.39      8.42 o 
  -9   1  15       16.04       15.01      5.13 o 
  -8   1  15       41.91       32.01      5.30 o 
  -7   1  15       45.53       43.83      5.57 o 
  -6   1  15       53.52       42.52      2.73 o 
  -5   1  15        7.17        3.02      1.40 o 
  -4   1  15       72.45       70.62      2.13 o 
  -3   1  15       37.40       44.60      1.77 o 
  -2   1  15      197.52      208.39      3.94 o 
  -1   1  15      668.03      650.10      7.84 o 
   0   1  15       39.09       42.17      1.88 o 
   1   1  15       14.99       18.07      2.02 o 
   2   1  15      314.63      289.71      6.38 o 
   3   1  15       91.89       92.68      3.33 o 
   4   1  15       74.88       70.32      3.09 o 
   5   1  15       69.15       71.15      3.26 o 
   6   1  15       27.25       27.28      2.50 o 
   7   1  15       34.91       36.98      3.83 o 
   8   1  15        3.83        0.13      4.00 o 
  -9   2  15       15.49       10.14      4.77 o 
  -8   2  15        3.17        4.00      7.27 o 
  -7   2  15       56.09       56.47      7.72 o 
  -6   2  15      102.83       97.53      4.63 o 
  -5   2  15       69.57       73.83      4.22 o 
  -4   2  15       25.49       28.10      1.85 o 
  -3   2  15      136.00      160.28      3.72 o 
  -2   2  15       18.31       11.39      1.25 o 
  -1   2  15      185.14      194.18      3.68 o 
   0   2  15      126.91      134.73      3.37 o 
   1   2  15       10.82        7.12      1.69 o 
   2   2  15      254.57      256.14      6.84 o 
   3   2  15       36.24       39.83      2.82 o 
   4   2  15       21.20       22.35      2.20 o 
   5   2  15        0.37        1.49      1.71 o 
   6   2  15       64.98       63.02      3.34 o 
   7   2  15        0.58        0.26      1.76 o 
   8   2  15        9.02       15.06      2.84 o 
  -9   3  15        5.75       15.70      9.49 o 
  -8   3  15       16.51       21.79      5.15 o 
  -7   3  15       40.40       33.25      3.39 o 
  -6   3  15       11.02        8.82      2.58 o 
  -5   3  15      131.52      155.29      8.39 o 
  -4   3  15       92.16      103.18      3.51 o 
  -3   3  15       98.32       78.10      3.09 o 
  -2   3  15       13.35       12.39      1.63 o 
  -1   3  15       48.77       46.69      2.27 o 
   0   3  15        5.27        4.46      1.52 o 
   1   3  15      597.31      543.77      9.57 o 
   2   3  15        2.32        2.39      1.63 o 
   3   3  15       69.28       57.86      3.82 o 
   4   3  15      136.00      131.02      5.97 o 
   5   3  15      129.81      126.33      4.32 o 
   6   3  15       51.55       43.51      2.96 o 
   7   3  15        1.70       -0.73      1.96 o 
   8   3  15       82.06       96.49      4.87 o 
  -9   4  15        0.40       13.17      7.60 o 
  -8   4  15       30.42       39.08      4.83 o 
  -7   4  15        3.40        0.89      3.19 o 
  -6   4  15      113.48       95.98      6.56 o 
  -5   4  15       16.81       15.54      2.08 o 
  -4   4  15      409.67      461.82     10.71 o 
  -3   4  15     1112.43     1091.68     17.57 o 
  -2   4  15      252.70      252.94      6.75 o 
  -1   4  15       22.33       25.24      2.79 o 
   0   4  15       86.49       81.56      4.71 o 
   1   4  15        0.52       -2.62      1.75 o 
   2   4  15        3.16        2.11      2.12 o 
   3   4  15       74.29       64.86      3.49 o 
   4   4  15       52.37       37.73      3.70 o 
   5   4  15        2.26        3.19      2.18 o 
   6   4  15       44.93       42.77      3.06 o 
   7   4  15        2.23       -0.31      2.23 o 
   8   4  15        2.81        3.42      2.27 o 
  -8   5  15       83.24       89.29      6.49 o 
  -7   5  15       21.00       30.25      5.92 o 
  -6   5  15       62.70       63.54      9.30 o 
  -5   5  15      265.16      266.69     11.14 o 
  -4   5  15       31.31       34.71      5.85 o 
  -3   5  15      612.18      628.85     12.07 o 
  -2   5  15      154.27      154.09     11.71 o 
  -1   5  15       80.74       96.14      7.15 o 
   0   5  15       86.78       87.33      5.17 o 
   1   5  15       31.99       20.51      3.36 o 
   2   5  15      125.73      107.44      5.87 o 
   3   5  15       58.64       70.01      5.89 o 
   4   5  15        6.40        2.02      3.03 o 
   5   5  15      168.66      174.66      6.55 o 
   6   5  15        2.15        4.50      2.39 o 
   7   5  15        0.18        0.70      2.38 o 
  -8   6  15       57.32       65.48      6.51 o 
  -7   6  15        0.52        3.66      4.01 o 
  -6   6  15       48.73       50.17      6.17 o 
  -5   6  15       56.43       61.41      3.27 o 
  -4   6  15       11.36        8.10      4.25 o 
  -3   6  15      174.82      172.93      7.45 o 
  -2   6  15      336.42      330.20     12.50 o 
  -1   6  15        0.04       -3.40      2.26 o 
   0   6  15      138.51      147.18      8.01 o 
   1   6  15      284.60      293.28      9.62 o 
   2   6  15      374.30      355.18     10.97 o 
   3   6  15       41.18       36.23      4.52 o 
   4   6  15       40.76       34.30      3.77 o 
   5   6  15       28.08       32.62      3.80 o 
   6   6  15        5.19        6.06      3.29 o 
   7   6  15        0.60        3.78      2.61 o 
  -7   7  15      136.61      142.25      9.51 o 
  -6   7  15       58.31       59.92      3.56 o 
  -5   7  15        0.50        1.22      2.59 o 
  -4   7  15      134.12      141.39      9.08 o 
  -3   7  15      196.82      226.19     10.75 o 
  -2   7  15        9.90        6.02      3.75 o 
  -1   7  15      232.62      227.18     10.55 o 
   0   7  15       64.54       57.96      5.06 o 
   1   7  15       17.49       17.12      3.62 o 
   2   7  15       69.56       74.00      6.54 o 
   3   7  15       40.49       32.20      3.73 o 
   4   7  15       57.18       49.49      5.21 o 
   5   7  15        2.01        0.39      3.02 o 
   6   7  15        6.88        9.53      2.90 o 
  -6   8  15       74.55      102.35      5.30 o 
  -5   8  15      104.23      112.72      6.49 o 
  -4   8  15        7.33       16.94      4.90 o 
  -3   8  15      113.20      122.69      8.75 o 
  -2   8  15      106.24      118.54      8.44 o 
  -1   8  15      229.36      248.20     11.96 o 
   0   8  15       11.27        7.95      4.82 o 
   1   8  15       18.78       10.26      3.69 o 
   2   8  15       48.70       43.06      5.09 o 
   3   8  15        0.08        0.73      3.39 o 
   4   8  15        6.13        2.51      3.76 o 
   5   8  15        8.76        2.05      4.72 o 
  -5   9  15       73.26       83.51      7.98 o 
  -4   9  15        1.50        4.50      3.42 o 
  -3   9  15       51.66       44.44      9.79 o 
  -2   9  15        0.03       -7.28      6.18 o 
  -1   9  15       36.51       35.59      6.07 o 
   0   9  15       66.54       66.28      7.21 o 
   1   9  15       20.35       15.81      5.14 o 
   2   9  15        7.22        2.00      2.79 o 
   3   9  15       27.84       31.35      5.22 o 
   4   9  15        2.62        7.40      4.27 o 
  -2  10  15        0.38       -4.29      6.06 o 
  -1  10  15        0.04       -8.59      7.00 o 
   0  10  15       10.26       15.72      5.75 o 
   1  10  15       13.90       23.76      5.99 o 
  -8   0  16       86.74      104.95     11.54 o 
  -6   0  16      137.92      101.64      9.85 o 
  -4   0  16      308.57      363.84      8.64 o 
  -2   0  16      210.14      201.68      6.05 o 
   0   0  16     2153.34     2244.59     44.82 o 
   2   0  16       57.55       50.90      2.80 o 
   4   0  16      434.50      457.52     11.63 o 
   6   0  16       76.95       83.96      5.31 o 
   8   0  16       46.70       46.14     10.78 o 
  -9   1  16       14.18        8.48      4.73 o 
  -8   1  16       42.95       53.33      6.78 o 
  -7   1  16      116.84      106.17      7.59 o 
  -6   1  16       48.75       43.89      2.98 o 
  -5   1  16      232.31      236.09      5.46 o 
  -4   1  16       31.19       25.36      1.77 o 
  -3   1  16       39.53       42.02      1.84 o 
  -2   1  16      243.82      231.15      4.36 o 
  -1   1  16      112.59      134.27      3.08 o 
   0   1  16        2.10        2.70      1.89 o 
   1   1  16        0.12       -1.35      1.34 o 
   2   1  16      132.68      133.27      4.49 o 
   3   1  16       86.52       80.31      3.30 o 
   4   1  16        5.57        6.99      2.33 o 
   5   1  16      335.12      323.15      6.85 o 
   6   1  16      199.01      200.35      5.50 o 
   7   1  16       30.52       31.55      3.76 o 
   8   1  16       16.20       13.96      2.87 o 
  -9   2  16       39.49       48.27      8.91 o 
  -8   2  16       86.13       79.89     12.91 o 
  -7   2  16        1.29        2.65      3.52 o 
  -6   2  16       93.97       77.66      4.37 o 
  -5   2  16      298.47      241.92      5.60 o 
  -4   2  16      406.93      411.98      7.33 o 
  -3   2  16       79.39       89.10      2.79 o 
  -2   2  16      172.10      162.34      3.64 o 
  -1   2  16      185.13      192.35      4.41 o 
   0   2  16      329.58      317.02      5.57 o 
   1   2  16       51.09       55.41      3.06 o 
   2   2  16       12.00        8.60      1.94 o 
   3   2  16       13.12       11.74      2.17 o 
   4   2  16      152.88      161.54      4.68 o 
   5   2  16      198.22      202.68      5.42 o 
   6   2  16       12.57       15.22      2.38 o 
   7   2  16       18.56       13.80      2.61 o 
   8   2  16        9.18        8.22      2.70 o 
  -9   3  16       17.52       23.56      8.08 o 
  -8   3  16       21.16       10.88      8.44 o 
  -7   3  16       30.82       28.53      3.27 o 
  -6   3  16       60.62       39.23      3.74 o 
  -5   3  16       55.53       61.81      2.99 o 
  -4   3  16      364.45      356.59      7.67 o 
  -3   3  16     1128.84     1134.15     15.79 o 
  -2   3  16        4.66        1.00      1.47 o 
  -1   3  16      675.00      676.29     10.06 o 
   0   3  16       64.74       60.97      2.90 o 
   1   3  16      896.77      920.04     14.21 o 
   2   3  16        1.20       -0.08      1.92 o 
   3   3  16        0.42       -0.02      2.30 o 
   4   3  16       37.53       32.08      3.01 o 
   5   3  16      109.60      107.55      4.70 o 
   6   3  16        6.54        1.63      2.25 o 
   7   3  16       35.60       36.18      3.24 o 
   8   3  16       81.65       95.23      6.68 o 
  -8   4  16        5.64        1.26      3.03 o 
  -7   4  16       41.75       33.93      4.67 o 
  -6   4  16       15.17       14.09      3.88 o 
  -5   4  16        0.12        0.69      2.16 o 
  -4   4  16        2.76        0.27      2.12 o 
  -3   4  16       28.56       36.65      3.21 o 
  -2   4  16      128.67      130.55      5.18 o 
  -1   4  16     1132.50     1154.15     18.84 o 
   0   4  16      258.64      246.60      8.32 o 
   1   4  16       93.73       96.83      5.45 o 
   2   4  16        0.10       -0.45      2.21 o 
   3   4  16       10.25        8.25      3.01 o 
   4   4  16      209.53      208.02      7.31 o 
   5   4  16       30.37       33.99      3.43 o 
   6   4  16       54.16       62.31      3.94 o 
   7   4  16       67.49       79.13      5.54 o 
  -8   5  16       48.27       59.70      8.70 o 
  -7   5  16      181.99      173.57      9.07 o 
  -6   5  16       33.33       39.26      9.14 o 
  -5   5  16       14.44        9.86      4.40 o 
  -4   5  16      167.86      156.54      8.51 o 
  -3   5  16        3.87        7.41      5.00 o 
  -2   5  16      630.45      615.76     15.95 o 
  -1   5  16      103.01       94.93      7.06 o 
   0   5  16      364.41      352.17     10.32 o 
   1   5  16      137.12      151.77      6.92 o 
   2   5  16        1.89        0.23      4.92 o 
   3   5  16      288.93      266.35      9.83 o 
   4   5  16       22.18       10.61      3.75 o 
   5   5  16        4.94        4.79      2.52 o 
   6   5  16        2.73       -1.90      2.25 o 
   7   5  16       36.52       46.16      3.97 o 
  -7   6  16        3.19       -4.23      3.76 o 
  -6   6  16        0.91       -0.06      3.58 o 
  -5   6  16        5.31        4.34      3.91 o 
  -4   6  16       31.19       38.45      5.68 o 
  -3   6  16       67.15       57.82      6.33 o 
  -2   6  16      149.74      149.71      8.53 o 
  -1   6  16       70.29       54.37      5.82 o 
   0   6  16       15.47       13.96      3.52 o 
   1   6  16        6.91        8.96      6.48 o 
   2   6  16      101.51       94.63      6.06 o 
   3   6  16       91.82       89.14      6.09 o 
   4   6  16        7.48       -0.56      3.13 o 
   5   6  16       14.28        5.99      3.15 o 
   6   6  16        1.19        1.58      3.06 o 
  -6   7  16       47.85       44.28      3.24 o 
  -5   7  16        0.01       -0.48      3.28 o 
  -4   7  16      116.56       92.48     14.22 o 
  -3   7  16       84.57       65.92      6.89 o 
  -2   7  16        0.02       -2.61      3.37 o 
  -1   7  16       14.16       14.05      4.64 o 
   0   7  16       70.65       67.28      6.67 o 
   1   7  16        0.83        0.19      2.95 o 
   2   7  16       17.26       12.74      3.91 o 
   3   7  16        0.23       -1.57      3.07 o 
   4   7  16       48.12       43.72      5.26 o 
   5   7  16        0.02        4.24      5.32 o 
  -5   8  16        4.62        5.05      3.73 o 
  -4   8  16        0.29        1.35      4.42 o 
  -3   8  16        3.19        5.94      4.79 o 
  -2   8  16        1.79       -7.87      5.59 o 
  -1   8  16       28.17       24.90      7.98 o 
   0   8  16       16.31       10.68      4.74 o 
   1   8  16       26.96       30.19      5.67 o 
   2   8  16        7.24        8.27      3.76 o 
   3   8  16        9.97        8.74      4.12 o 
   4   8  16       16.65       22.97      5.80 o 
  -4   9  16       21.16       12.96      4.62 o 
  -3   9  16       39.38       31.52      6.31 o 
  -2   9  16        0.01       11.83      7.56 o 
  -1   9  16       30.37       22.35      8.33 o 
   0   9  16       90.66       71.14      9.96 o 
   1   9  16       11.86        3.97      4.76 o 
   2   9  16        0.99        6.92      4.63 o 
   3   9  16       15.19       11.79      4.53 o 
  -9   0  17       83.90       78.91     11.38 o 
  -7   0  17      209.82      166.23     12.65 o 
  -5   0  17      304.67      290.46     10.20 o 
  -3   0  17       85.73       79.69      4.58 o 
  -1   0  17      136.74      139.00      4.65 o 
   1   0  17      558.31      537.94     11.25 o 
   3   0  17       23.30       30.30      3.44 o 
   5   0  17      168.22      177.02      7.47 o 
   7   0  17       20.67        9.80      3.57 o 
  -9   1  17        9.27       12.66      5.30 o 
  -8   1  17       10.41       10.15      4.79 o 
  -7   1  17       70.49       77.56      6.87 o 
  -6   1  17        0.88       -2.23      1.81 o 
  -5   1  17       27.81       13.87      1.76 o 
  -4   1  17       60.38       58.18      2.46 o 
  -3   1  17        5.72        4.60      1.40 o 
  -2   1  17      133.56      125.15      3.36 o 
  -1   1  17      999.15     1001.73     11.30 o 
   0   1  17     1906.24     1914.27     20.68 o 
   1   1  17       75.52       72.76      2.37 o 
   2   1  17      416.05      420.30      7.26 o 
   3   1  17        6.18        4.88      1.78 o 
   4   1  17       22.39       24.68      2.84 o 
   5   1  17       42.55       43.55      3.43 o 
   6   1  17        0.95        4.58      1.98 o 
   7   1  17       43.16       39.21      3.12 o 
   8   1  17       18.26       21.96      4.50 o 
  -8   2  17       37.22       48.67      7.40 o 
  -7   2  17        8.38       13.11      5.67 o 
  -6   2  17        2.56        8.23      2.44 o 
  -5   2  17       12.01        8.78      1.91 o 
  -4   2  17       13.08        6.99      1.96 o 
  -3   2  17      766.93      796.40     10.91 o 
  -2   2  17       54.14       70.33      2.84 o 
  -1   2  17        6.22        7.55      1.59 o 
   0   2  17      367.90      335.51      8.13 o 
   1   2  17       12.86       10.41      1.95 o 
   2   2  17       60.52       65.26      4.42 o 
   3   2  17      242.54      229.35      6.28 o 
   4   2  17      107.44      108.00      4.61 o 
   5   2  17       29.78       37.74      3.30 o 
   6   2  17       10.70        7.04      2.45 o 
   7   2  17       46.06       52.18      4.58 o 
  -8   3  17       30.42       41.39      6.20 o 
  -7   3  17       20.79       23.98      3.21 o 
  -6   3  17       79.65       61.26      5.54 o 
  -5   3  17        0.47        1.26      1.65 o 
  -4   3  17        0.25        1.93      1.87 o 
  -3   3  17       65.45       63.60      3.47 o 
  -2   3  17       52.52       57.34      3.55 o 
  -1   3  17      866.67      822.34     13.01 o 
   0   3  17       84.55       80.34      5.35 o 
   1   3  17        0.00       -3.74      2.49 o 
   2   3  17      427.91      432.67     10.54 o 
   3   3  17      457.70      414.38     10.20 o 
   4   3  17       42.24       42.61      3.42 o 
   5   3  17       29.93       28.71      3.63 o 
   6   3  17       18.64       22.93      3.07 o 
   7   3  17      101.05      116.58      7.72 o 
  -8   4  17        0.27        0.90      2.96 o 
  -7   4  17        0.01       -0.34      3.20 o 
  -6   4  17       19.84        8.69      3.70 o 
  -5   4  17        9.02        5.27      2.15 o 
  -4   4  17      204.89      228.95      7.25 o 
  -3   4  17      673.85      697.40     18.81 o 
  -2   4  17       16.90        8.89      4.07 o 
  -1   4  17      518.34      516.68     10.96 o 
   0   4  17      717.06      718.38     16.04 o 
   1   4  17       64.88       55.57      4.59 o 
   2   4  17      234.35      232.26      7.40 o 
   3   4  17      178.70      181.59      7.69 o 
   4   4  17       71.94       67.65      4.80 o 
   5   4  17        1.18        0.34      2.15 o 
   6   4  17        7.58        7.99      2.55 o 
   7   4  17        5.33        6.73      3.26 o 
  -7   5  17        0.13       -1.63      3.40 o 
  -6   5  17        0.03       -0.46      3.58 o 
  -5   5  17       24.50       34.84      5.42 o 
  -4   5  17       44.00       32.23      5.04 o 
  -3   5  17      417.65      406.95     13.87 o 
  -2   5  17      248.95      227.84      8.20 o 
  -1   5  17        2.13        4.54      3.66 o 
   0   5  17       67.67       55.25      4.84 o 
   1   5  17       54.76       47.53      4.98 o 
   2   5  17       45.53       42.12      4.99 o 
   3   5  17      239.71      221.77      8.87 o 
   4   5  17        0.51       -4.57      3.05 o 
   5   5  17       20.49       22.38      4.64 o 
   6   5  17        0.63        1.82      3.90 o 
  -7   6  17        0.66        1.00      3.83 o 
  -6   6  17        7.76       -0.09      6.69 o 
  -5   6  17       31.35       23.13      5.16 o 
  -4   6  17        7.28        3.19      5.17 o 
  -3   6  17       30.16       30.84      5.36 o 
  -2   6  17       29.60       34.62      5.30 o 
  -1   6  17       16.04        9.24      3.98 o 
   0   6  17       11.02        9.34      4.33 o 
   1   6  17       29.67       21.92      3.92 o 
   2   6  17       16.17       12.54      3.68 o 
   3   6  17        0.10       -2.94      2.88 o 
   4   6  17       16.12       17.03      5.58 o 
   5   6  17        1.47        4.32      3.71 o 
   6   6  17        3.78        1.36      5.97 o 
  -6   7  17       80.09       93.90      8.21 o 
  -5   7  17       10.88        5.59      3.02 o 
  -4   7  17       11.24       15.37      5.07 o 
  -3   7  17        9.95        3.27      4.15 o 
  -2   7  17       14.64       13.74      7.28 o 
  -1   7  17        2.30        8.62      4.82 o 
   0   7  17        5.64        3.56      4.18 o 
   1   7  17       51.43       54.21      6.52 o 
   2   7  17       24.96       19.25      4.47 o 
   3   7  17        0.41        1.73      3.25 o 
   4   7  17        3.12        0.54      3.58 o 
   5   7  17       93.66      114.80      7.73 o 
  -5   8  17       11.03        8.83      3.27 o 
  -4   8  17       18.40       10.39      6.76 o 
  -3   8  17       12.59        8.07      6.28 o 
  -2   8  17        0.85       -8.36      5.57 o 
  -1   8  17       28.67       18.89      5.32 o 
   0   8  17        0.35       -1.47      4.76 o 
   1   8  17        0.39       -1.60      3.84 o 
   2   8  17       40.44       46.71      6.70 o 
   3   8  17        5.50        4.69      3.95 o 
   4   8  17        0.84       -3.21      3.69 o 
  -3   9  17        0.01       -3.30      4.65 o 
  -2   9  17       56.68       48.14     10.04 o 
  -1   9  17        0.36       -5.43      6.28 o 
   0   9  17       11.89        5.47      4.86 o 
   1   9  17        0.41        1.50      4.70 o 
   2   9  17        7.01       11.75      5.07 o 
  -8   0  18       32.27       24.32      7.97 o 
  -6   0  18        8.31        1.16      4.61 o 
  -4   0  18      156.73      135.48      5.29 o 
  -2   0  18       33.40       27.19      2.97 o 
   0   0  18      438.46      449.52     17.81 o 
   2   0  18      221.97      230.07     10.00 o 
   4   0  18       12.19       26.77      5.31 o 
   6   0  18      157.24      150.72     14.81 o 
  -8   1  18       18.27       19.25      7.70 o 
  -7   1  18       67.70       52.53      6.08 o 
  -6   1  18       22.76       21.20      2.78 o 
  -5   1  18       27.24       17.19      2.21 o 
  -4   1  18      154.15      134.78      4.07 o 
  -3   1  18      202.46      197.20      5.58 o 
  -2   1  18      585.13      588.70      8.87 o 
  -1   1  18        6.47       18.14      4.48 o 
   0   1  18     2592.08     2594.22     29.26 o 
   1   1  18        4.68        0.86      1.48 o 
   2   1  18       81.54       87.33      3.98 o 
   3   1  18       96.16       88.57      5.36 o 
   4   1  18       11.95       20.42      3.52 o 
   5   1  18      178.00      182.07      7.37 o 
   6   1  18       65.11       61.63      4.81 o 
   7   1  18        7.87        7.80      2.95 o 
  -8   2  18       11.80       11.53      4.67 o 
  -7   2  18        0.32        1.67      3.66 o 
  -6   2  18       29.77       27.25      3.26 o 
  -5   2  18       53.56       46.66      2.88 o 
  -4   2  18       20.67       25.45      2.58 o 
  -3   2  18      315.60      338.85      7.72 o 
  -2   2  18      601.84      595.39      9.85 o 
  -1   2  18      210.68      224.53      4.99 o 
   0   2  18      178.54      178.72      5.35 o 
   1   2  18      395.54      404.07      8.22 o 
   2   2  18      150.04      138.31      5.81 o 
   3   2  18       60.45       69.59      5.27 o 
   4   2  18       54.42       41.87      4.11 o 
   5   2  18       64.19       47.20      4.44 o 
   6   2  18       22.27       26.79      3.90 o 
   7   2  18       36.95       55.10      4.54 o 
  -8   3  18        5.74        7.88      7.00 o 
  -7   3  18        0.39        0.80      2.43 o 
  -6   3  18       52.23       50.15      4.18 o 
  -5   3  18       19.39       25.55      2.45 o 
  -4   3  18        3.59        2.55      2.51 o 
  -3   3  18      234.23      236.84      8.50 o 
  -2   3  18        0.61       -1.36      2.60 o 
  -1   3  18       95.79      116.05      5.44 o 
   0   3  18      153.56      167.03      5.24 o 
   1   3  18       10.45       10.84      2.83 o 
   2   3  18      431.05      426.25     10.43 o 
   3   3  18       48.49       54.19      4.35 o 
   4   3  18      238.79      209.38      7.66 o 
   5   3  18       25.91       24.86      4.30 o 
   6   3  18        0.49       -2.64      2.91 o 
   7   3  18        3.67        4.92      2.97 o 
  -7   4  18       31.51       19.23      7.01 o 
  -6   4  18       37.59       46.81      5.48 o 
  -5   4  18       51.62       56.80      3.63 o 
  -4   4  18        5.73        7.41      3.74 o 
  -3   4  18       84.50       85.16      6.50 o 
  -2   4  18      213.59      212.41      9.76 o 
  -1   4  18       23.87       22.07      5.18 o 
   0   4  18       24.57       28.97      3.98 o 
   1   4  18       16.65       15.82      3.56 o 
   2   4  18      161.28      144.93      6.30 o 
   3   4  18       13.64        9.45      3.08 o 
   4   4  18        2.85       -3.72      2.48 o 
   5   4  18       28.20       28.51      3.98 o 
   6   4  18        0.02       -1.81      2.91 o 
  -7   5  18        0.59        4.22      5.13 o 
  -6   5  18       37.79       34.07      5.36 o 
  -5   5  18       34.53       35.22      5.24 o 
  -4   5  18        0.78        0.50      3.46 o 
  -3   5  18       50.09       60.61      6.01 o 
  -2   5  18       91.35       89.29      6.97 o 
  -1   5  18        0.96       -3.78      2.52 o 
   0   5  18      177.12      178.84      9.52 o 
   1   5  18       15.29       12.00      3.55 o 
   2   5  18       43.25       43.39      4.78 o 
   3   5  18       41.01       36.63      4.98 o 
   4   5  18        0.01        1.30      3.39 o 
   5   5  18       47.06       53.00      5.61 o 
   6   5  18        1.55       -3.47      4.12 o 
  -6   6  18       35.89       37.41      6.00 o 
  -5   6  18        7.95       13.60      4.84 o 
  -4   6  18       31.51       38.21      5.71 o 
  -3   6  18       64.96       60.43      6.48 o 
  -2   6  18       32.72       39.92      5.77 o 
  -1   6  18       50.40       53.33      6.03 o 
   0   6  18       72.72       63.95      9.73 o 
   1   6  18        3.16        2.65      3.33 o 
   2   6  18        1.32        6.53      3.63 o 
   3   6  18       20.52       22.11      4.33 o 
   4   6  18       40.88       38.94      6.02 o 
   5   6  18       26.62       27.02      4.86 o 
  -5   7  18        9.53        9.95      4.84 o 
  -4   7  18        5.12        7.84      4.52 o 
  -3   7  18        4.77        6.59     12.67 o 
  -2   7  18      261.32      254.35     11.90 o 
  -1   7  18       57.95       57.95      6.54 o 
   0   7  18       53.24       39.82      6.15 o 
   1   7  18       30.53       16.27      5.46 o 
   2   7  18       26.44       25.71      5.11 o 
   3   7  18        0.17       -0.12      3.55 o 
   4   7  18        0.08        0.21      3.67 o 
  -4   8  18       18.60       28.53      8.04 o 
  -3   8  18        6.49        1.40      4.42 o 
  -2   8  18        2.01       -3.39      5.89 o 
  -1   8  18        0.70       -8.68      5.79 o 
   0   8  18        2.17        8.79      4.80 o 
   1   8  18        1.40        2.49      5.32 o 
   2   8  18       40.02       32.22      6.49 o 
   3   8  18       11.03       13.12      5.45 o 
  -1   9  18       16.75        7.70      7.64 o 
   0   9  18       10.68       12.94      5.56 o 
  -7   0  19        7.78        2.68      5.51 o 
  -5   0  19      244.01      227.07      8.62 o 
  -3   0  19       60.09       65.65      4.94 o 
  -1   0  19      341.29      321.24     13.87 o 
   1   0  19      395.60      405.18      9.67 o 
   3   0  19      233.55      251.96     14.52 o 
   5   0  19        2.22        2.40      4.45 o 
   7   0  19        6.57        0.72      4.48 o 
  -8   1  19      125.41      135.18      9.35 o 
  -7   1  19        4.37        1.02      3.67 o 
  -6   1  19       93.48      114.14      5.18 o 
  -5   1  19      295.72      305.83      7.08 o 
  -4   1  19        0.00        1.11      2.71 o 
  -3   1  19       75.27       76.58      4.30 o 
  -2   1  19        9.77       13.97      2.75 o 
  -1   1  19      634.46      606.29      9.21 o 
   0   1  19      167.44      247.35      7.48 o 
   1   1  19      195.85      191.72      5.44 o 
   2   1  19        7.76        7.47      2.06 o 
   3   1  19      438.39      429.32     10.76 o 
   4   1  19      747.15      730.28     15.24 o 
   5   1  19      248.61      244.85      8.49 o 
   6   1  19        0.46        0.64      2.98 o 
   7   1  19       10.49       17.95      4.54 o 
  -8   2  19       10.83        4.19      4.67 o 
  -7   2  19        2.82        2.94      3.71 o 
  -6   2  19       11.84        9.32      2.80 o 
  -5   2  19       16.16       21.80      2.45 o 
  -4   2  19      113.68      131.62      5.93 o 
  -3   2  19      675.40      688.79     12.41 o 
  -2   2  19      400.64      392.80     11.37 o 
  -1   2  19      321.88      305.83      5.98 o 
   0   2  19        4.26        1.68      2.11 o 
   1   2  19      199.69      210.55      5.92 o 
   2   2  19       14.84       14.51      2.44 o 
   3   2  19      161.15      144.58      6.37 o 
   4   2  19        4.56       -2.63      2.87 o 
   5   2  19       49.42       51.64      5.29 o 
   6   2  19        2.04        0.50      2.91 o 
   7   2  19       45.38       52.65      5.88 o 
  -7   3  19       25.20       30.35      3.61 o 
  -6   3  19       13.62        6.88      2.94 o 
  -5   3  19       11.68        5.69      2.02 o 
  -4   3  19      382.86      404.26     10.57 o 
  -3   3  19      763.49      756.82     15.57 o 
  -2   3  19      198.60      205.33      9.29 o 
  -1   3  19       32.54       26.13      3.08 o 
   0   3  19      315.51      344.35     12.64 o 
   1   3  19       14.33       13.55      2.58 o 
   2   3  19       17.31       19.14      3.37 o 
   3   3  19      155.78      152.49      6.70 o 
   4   3  19        6.05        6.11      3.04 o 
   5   3  19        0.98        0.69      2.88 o 
   6   3  19        3.58        3.92      3.24 o 
  -7   4  19       22.43       14.39      7.93 o 
  -6   4  19       13.51       11.20      4.15 o 
  -5   4  19       86.59       79.86      6.59 o 
  -4   4  19        2.98        8.15      3.67 o 
  -3   4  19        4.08        0.25      3.49 o 
  -2   4  19       65.19       65.09      6.05 o 
  -1   4  19       15.47       10.31      3.25 o 
   0   4  19        1.22       -1.84      2.54 o 
   1   4  19      110.67       87.90      8.15 o 
   2   4  19       45.39       37.34      4.01 o 
   3   4  19       26.92       19.96      3.68 o 
   4   4  19        0.07       -3.59      2.72 o 
   5   4  19       17.13       17.21      4.38 o 
   6   4  19        2.01        2.19      3.18 o 
  -6   5  19        9.48        7.37      4.35 o 
  -5   5  19       68.56       73.56      6.85 o 
  -4   5  19        7.64        3.78      3.94 o 
  -3   5  19      135.18      154.35      8.87 o 
  -2   5  19        0.01       -4.90      3.26 o 
  -1   5  19        3.95        5.72      3.05 o 
   0   5  19       45.52       65.12     10.96 o 
   1   5  19       35.75       39.29      4.67 o 
   2   5  19       89.67       85.42     10.07 o 
   3   5  19        4.37        5.69      3.52 o 
   4   5  19        0.23        0.91      3.41 o 
   5   5  19        0.27       -0.31      4.75 o 
  -6   6  19       61.54       75.80      7.46 o 
  -5   6  19        8.18        0.89      5.38 o 
  -4   6  19        1.24       -0.25      4.28 o 
  -3   6  19        0.13       -1.29      3.66 o 
  -2   6  19       95.50       98.82      7.82 o 
  -1   6  19       38.88       46.55      6.13 o 
   0   6  19        0.46        2.68      4.02 o 
   1   6  19      194.10      166.11      9.77 o 
   2   6  19        0.96       -1.57      3.21 o 
   3   6  19        6.04        4.64      5.05 o 
   4   6  19       19.67       23.34      4.69 o 
  -5   7  19       31.83       30.06      5.95 o 
  -4   7  19       33.11       36.64      9.71 o 
  -3   7  19       41.81       36.93      6.22 o 
  -2   7  19       21.84       30.83      5.75 o 
  -1   7  19       68.29       65.18     10.55 o 
   0   7  19      138.41      124.00      8.87 o 
   1   7  19        0.01        3.97      7.14 o 
   2   7  19       10.24       11.74      5.02 o 
   3   7  19       75.30       77.01      6.54 o 
  -3   8  19        1.03       -0.04      4.50 o 
  -2   8  19       61.23       68.67      7.71 o 
  -1   8  19        8.54        9.61      6.97 o 
   0   8  19        5.02        5.81      4.48 o 
   1   8  19       11.94       13.23      5.52 o 
   2   8  19        0.00       -4.86      5.02 o 
  -6   0  20       35.64       44.74      8.25 o 
  -4   0  20       17.16       14.51      4.54 o 
  -2   0  20       94.01      100.01      9.01 o 
   0   0  20      166.76      179.39      8.72 o 
   2   0  20        7.48        2.37      3.95 o 
   4   0  20      304.27      333.27     13.92 o 
   6   0  20        3.06       11.39      5.04 o 
  -7   1  20       11.33       14.44      4.51 o 
  -6   1  20        5.73        2.97      2.47 o 
  -5   1  20       18.20       18.28      3.18 o 
  -4   1  20        2.07       -0.90      2.08 o 
  -3   1  20      251.04      227.85      6.43 o 
  -2   1  20        9.31       11.64      2.34 o 
  -1   1  20      555.67      558.71      9.58 o 
   0   1  20       19.89       22.80      2.54 o 
   1   1  20      518.59      559.51     10.16 o 
   2   1  20      117.30      121.58      6.76 o 
   3   1  20       16.54       17.78      3.57 o 
   4   1  20       39.95       38.97      4.41 o 
   5   1  20        4.86       -2.24      2.94 o 
   6   1  20        2.21        5.00      3.18 o 
  -7   2  20       19.58       15.60      2.64 o 
  -6   2  20       59.94       59.85      4.45 o 
  -5   2  20        1.06        2.16      3.16 o 
  -4   2  20      334.35      351.30     10.24 o 
  -3   2  20       48.04       45.84      4.46 o 
  -2   2  20        7.03       11.19      2.34 o 
  -1   2  20      116.17      119.57      4.21 o 
   0   2  20       12.00       16.26      2.57 o 
   1   2  20        8.50        9.70      2.36 o 
   2   2  20       20.76       16.68      2.60 o 
   3   2  20      143.64      150.38      6.62 o 
   4   2  20        0.43        1.20      2.93 o 
   5   2  20        0.34        4.31      3.18 o 
   6   2  20        8.85        6.25      3.46 o 
  -7   3  20        2.88        9.34      2.90 o 
  -6   3  20       18.77       15.76      4.40 o 
  -5   3  20        2.18        4.50      2.75 o 
  -4   3  20        0.09        2.10      2.61 o 
  -3   3  20       16.62       17.12      4.30 o 
  -2   3  20        2.07        2.29      3.45 o 
  -1   3  20       55.77       58.13      5.23 o 
   0   3  20      160.18      172.32      6.17 o 
   1   3  20       21.46       14.94      2.66 o 
   2   3  20       34.15       32.06      4.66 o 
   3   3  20      168.72      180.57      7.35 o 
   4   3  20       54.45       48.89      4.74 o 
   5   3  20        1.87       -0.52      3.03 o 
   6   3  20       13.35       13.86      3.93 o 
  -6   4  20      103.45      126.41      8.13 o 
  -5   4  20        4.16        5.48      4.06 o 
  -4   4  20        1.24       -2.45      3.38 o 
  -3   4  20        2.02        3.89      3.95 o 
  -2   4  20        1.41       -0.09      3.50 o 
  -1   4  20       63.05       63.52      7.24 o 
   0   4  20      220.07      237.62      8.60 o 
   1   4  20        0.51        0.67      3.02 o 
   2   4  20      194.63      191.34      7.41 o 
   3   4  20       58.15       72.89      5.25 o 
   4   4  20        1.25        2.60      2.99 o 
   5   4  20       56.46       73.10      5.51 o 
  -6   5  20        0.41       -1.39      3.86 o 
  -5   5  20       53.37       58.95      6.55 o 
  -4   5  20        3.83        7.07      5.20 o 
  -3   5  20        0.21       -1.63      3.57 o 
  -2   5  20       46.13       40.52      5.71 o 
  -1   5  20       19.33       18.26      4.82 o 
   0   5  20       72.62       60.12      6.77 o 
   1   5  20       10.80       17.12      5.18 o 
   2   5  20      160.53      158.30      8.13 o 
   3   5  20       56.15       55.08      5.81 o 
   4   5  20        5.15        2.56      3.74 o 
   5   5  20        1.60       -1.93      3.63 o 
  -5   6  20        5.95        2.38      6.25 o 
  -4   6  20        0.07       -2.45      3.97 o 
  -3   6  20        0.26        0.35      3.78 o 
  -2   6  20        0.95        4.78      4.16 o 
  -1   6  20        2.52        5.66      4.29 o 
   0   6  20       24.20       21.58      5.61 o 
   1   6  20       18.20       11.64      7.62 o 
   2   6  20       17.27       11.08      4.84 o 
   3   6  20       25.16       21.44      4.79 o 
   4   6  20       15.94       11.39      6.35 o 
  -4   7  20       31.36       32.71      6.03 o 
  -3   7  20       28.52       35.87      7.25 o 
  -2   7  20        0.02       -0.60      4.34 o 
  -1   7  20        0.24       -0.10      5.85 o 
   0   7  20      114.24      104.03      8.70 o 
   1   7  20        2.32        3.75      4.50 o 
   2   7  20        6.78        6.57      5.00 o 
  -7   0  21        4.60        1.59      5.83 o 
  -5   0  21       81.79       73.88      7.32 o 
  -3   0  21      583.15      646.69     17.04 o 
  -1   0  21       95.61       98.96      5.91 o 
   1   0  21       85.10       88.24      7.04 o 
   3   0  21        0.05        4.98      4.49 o 
   5   0  21        3.32        2.90      4.92 o 
  -7   1  21       12.14       21.65      7.63 o 
  -6   1  21       26.16       20.04      3.20 o 
  -5   1  21       25.57       19.30      3.33 o 
  -4   1  21       57.87       63.32      4.02 o 
  -3   1  21       15.99       15.55      3.89 o 
  -2   1  21      224.23      220.12      6.22 o 
  -1   1  21        9.17       20.51      2.93 o 
   0   1  21      173.02      176.10      6.36 o 
   1   1  21        9.51       16.64      3.21 o 
   2   1  21        1.25       -1.47      2.56 o 
   3   1  21      102.36      110.14      6.00 o 
   4   1  21       43.58       46.19      4.60 o 
   5   1  21        5.45        4.71      3.43 o 
  -7   2  21        1.12       -3.02      2.22 o 
  -6   2  21       40.98       31.86      3.84 o 
  -5   2  21        6.22        3.49      4.01 o 
  -4   2  21      112.85      114.73      5.78 o 
  -3   2  21       17.21       10.84      3.32 o 
  -2   2  21        0.09        0.27      2.05 o 
  -1   2  21        1.70        6.60      2.87 o 
   0   2  21      148.56      163.38      6.08 o 
   1   2  21        3.26        6.27      2.30 o 
   2   2  21       22.79       22.19      3.63 o 
   3   2  21       29.61       22.72      3.89 o 
   4   2  21      194.62      175.06      7.43 o 
   5   2  21        3.00        0.38      3.15 o 
  -6   3  21       12.67       12.02      3.34 o 
  -5   3  21        2.07        1.92      2.83 o 
  -4   3  21        0.26        1.95      2.71 o 
  -3   3  21        0.78       -4.62      3.08 o 
  -2   3  21       10.12       22.12      4.92 o 
  -1   3  21       32.12       33.05      4.23 o 
   0   3  21      347.90      347.16     10.67 o 
   1   3  21       26.91       25.03      3.34 o 
   2   3  21      137.79      143.03      6.37 o 
   3   3  21       18.51       18.80      3.79 o 
   4   3  21        0.81       -1.69      2.91 o 
   5   3  21       43.91       49.17      5.00 o 
  -6   4  21        9.44       11.67      4.31 o 
  -5   4  21       94.68       92.38      7.27 o 
  -4   4  21       20.69       17.76      4.76 o 
  -3   4  21       16.46       20.60      4.73 o 
  -2   4  21       57.86       59.91      7.62 o 
  -1   4  21        1.80       -2.37      4.08 o 
   0   4  21       64.58       68.70      5.31 o 
   1   4  21       70.53       67.74      5.36 o 
   2   4  21       79.81       98.90      5.78 o 
   3   4  21        0.10        0.95      3.19 o 
   4   4  21        1.94        4.57      3.31 o 
  -5   5  21       35.89       27.23      5.63 o 
  -4   5  21       16.72       15.94      4.81 o 
  -3   5  21        2.38       -3.59      3.71 o 
  -2   5  21        3.04        2.00      3.91 o 
  -1   5  21       10.78       12.58      5.92 o 
   0   5  21       70.03       62.60      5.63 o 
   1   5  21       57.05       44.53      6.54 o 
   2   5  21        7.85       12.60      5.34 o 
   3   5  21       59.45       72.63      9.11 o 
   4   5  21        0.33       -5.54      3.69 o 
  -4   6  21        0.10        0.75      4.49 o 
  -3   6  21      150.37      174.54     10.40 o 
  -2   6  21        0.93       -2.27      5.59 o 
  -1   6  21        0.01       -3.66      3.92 o 
   0   6  21        1.76       11.56      7.09 o 
   1   6  21       40.27       63.13     12.77 o 
   2   6  21       49.44       58.17      7.45 o 
   3   6  21        0.54        7.49      5.37 o 
  -2   7  21        3.97       10.63      6.46 o 
  -1   7  21        0.16        0.77      6.02 o 
   0   7  21       34.23       36.90      9.45 o 
   1   7  21        4.74        9.78      8.82 o 
  -6   0  22        0.17        9.90      5.95 o 
  -4   0  22      262.22      271.47     10.27 o 
  -2   0  22       19.06       27.52      9.23 o 
   0   0  22      107.14       92.45     10.42 o 
   2   0  22       32.39       28.70      6.66 o 
   4   0  22      405.67      449.79     17.18 o 
  -6   1  22       55.35       42.33      3.99 o 
  -5   1  22       83.40       71.22      4.83 o 
  -4   1  22        0.40       -2.57      2.09 o 
  -3   1  22       52.76       53.29      3.68 o 
  -2   1  22      120.47      109.51      4.59 o 
  -1   1  22       18.65       22.40      3.33 o 
   0   1  22        0.07       -4.17      4.19 o 
   1   1  22        9.54       10.50      3.44 o 
   2   1  22      136.13      124.89      6.23 o 
   3   1  22       28.84       30.19      4.14 o 
   4   1  22       50.11       53.78      5.16 o 
   5   1  22        4.63       -0.45      3.39 o 
  -6   2  22       81.92       99.23      5.96 o 
  -5   2  22       16.33       13.65      3.23 o 
  -4   2  22        0.42        2.09      2.78 o 
  -3   2  22       11.77        5.52      2.30 o 
  -2   2  22       33.18       44.70      5.52 o 
  -1   2  22      186.88      197.13      7.41 o 
   0   2  22       93.66      108.67      5.79 o 
   1   2  22      187.66      182.48      8.38 o 
   2   2  22        0.01        1.92      2.89 o 
   3   2  22       10.03       17.18      3.64 o 
   4   2  22       17.15       18.95      3.98 o 
   5   2  22        6.76        3.09      3.53 o 
  -5   3  22        1.17        2.78      2.97 o 
  -4   3  22        1.81       -2.83      3.33 o 
  -3   3  22        0.78        5.15      7.95 o 
  -2   3  22        6.13        5.64      3.75 o 
  -1   3  22        1.52        6.78      3.21 o 
   0   3  22        0.04        2.03      3.07 o 
   1   3  22       52.90       57.12      4.24 o 
   2   3  22        1.31       -1.30      2.86 o 
   3   3  22        0.52        2.64      3.33 o 
   4   3  22        2.41        0.16      3.45 o 
  -5   4  22       22.32       26.07      5.18 o 
  -4   4  22       47.10       52.85      7.41 o 
  -3   4  22       31.30       27.41      5.23 o 
  -2   4  22       66.75       60.18      8.26 o 
  -1   4  22       14.62       18.13      6.70 o 
   0   4  22       25.40       28.21      5.24 o 
   1   4  22        1.52        2.49      3.33 o 
   2   4  22       10.19       16.04      4.34 o 
   3   4  22        0.08       -0.03      3.15 o 
   4   4  22        2.07        6.98      3.46 o 
  -4   5  22       11.08       12.71      4.71 o 
  -3   5  22       78.13       89.65      7.79 o 
  -2   5  22       17.36       11.85      4.72 o 
  -1   5  22        1.68        5.47      4.27 o 
   0   5  22        0.52        2.21      4.13 o 
   1   5  22       49.68       66.94      5.81 o 
   2   5  22       28.80       44.44      9.79 o 
   3   5  22        0.70        3.82      5.09 o 
  -3   6  22        0.96       -2.42      4.48 o 
  -2   6  22       47.99       71.97     10.31 o 
  -1   6  22       10.58        3.23      6.29 o 
   0   6  22       68.68       61.10      7.10 o 
   1   6  22        2.74        3.44      4.94 o 
  -5   0  23        9.95       16.47      4.10 o 
  -3   0  23       18.03       23.04      4.30 o 
  -1   0  23        0.11       -2.32      4.65 o 
   1   0  23       11.75       -1.12      6.08 o 
   3   0  23       56.42       57.34      7.04 o 
  -5   1  23       37.15       42.54      6.82 o 
  -4   1  23       28.66       28.08      3.14 o 
  -3   1  23       79.10       86.55      5.74 o 
  -2   1  23        5.10        5.71      2.92 o 
  -1   1  23        1.49        5.83      2.83 o 
   0   1  23       12.50        9.36      4.27 o 
   1   1  23       23.81       34.04      6.37 o 
   2   1  23       21.19       26.52      4.08 o 
   3   1  23        0.29        0.23      3.11 o 
   4   1  23       49.17       44.29      4.96 o 
  -5   2  23       16.31       23.08      4.41 o 
  -4   2  23       12.20       20.55      3.51 o 
  -3   2  23        5.13        1.50      3.84 o 
  -2   2  23       33.85       41.59      4.34 o 
  -1   2  23       74.03       69.32      4.93 o 
   0   2  23        1.88        0.37      3.67 o 
   1   2  23        0.26        3.96      4.26 o 
   2   2  23       92.78      104.94      7.89 o 
   3   2  23        0.01       -3.36      2.85 o 
   4   2  23       10.80        9.52      3.72 o 
  -5   3  23       54.05       58.17      6.23 o 
  -4   3  23       16.19       16.19      4.66 o 
  -3   3  23       16.72       26.92      4.96 o 
  -2   3  23       19.18       17.94      4.65 o 
  -1   3  23       55.44       54.60      5.05 o 
   0   3  23        0.85       -0.06      3.04 o 
   1   3  23        2.80        4.88      4.63 o 
   2   3  23       13.48       17.66      4.31 o 
   3   3  23        1.93       -2.08      3.16 o 
  -4   4  23        1.91        6.77      4.30 o 
  -3   4  23        0.59        1.80      4.06 o 
  -2   4  23       22.44       29.61      5.44 o 
  -1   4  23       39.78       49.65      6.21 o 
   0   4  23       70.69       73.10      6.86 o 
   1   4  23       13.18        7.90      4.39 o 
   2   4  23       12.66       10.39      4.15 o 
  -3   5  23        8.06        5.03      4.61 o 
  -2   5  23        1.36       10.33      4.75 o 
  -1   5  23        2.80        7.11      4.53 o 
   0   5  23      156.84      190.88     10.68 o 
   1   5  23        8.76        2.42      4.59 o 
  -4   0  24       73.73       88.79      6.63 o 
  -2   0  24       11.88        0.83      5.41 o 
   0   0  24       74.39       97.77     11.07 o 
   2   0  24      221.85      239.80     17.16 o 
  -4   1  24        0.80       -0.23      2.47 o 
  -3   1  24       48.18       57.45      6.82 o 
  -2   1  24        1.68        1.35      4.32 o 
  -1   1  24        1.55        1.06      3.82 o 
   0   1  24        0.80        7.47      4.21 o 
   1   1  24        1.45        1.00      4.25 o 
   2   1  24       45.38       40.14      7.22 o 
   3   1  24       26.52       26.07      4.44 o 
  -4   2  24       11.25        8.76      4.11 o 
  -3   2  24       11.08        3.14      3.37 o 
  -2   2  24        4.32        2.02      3.05 o 
  -1   2  24       22.68       30.21      5.41 o 
   0   2  24       21.84       18.72      5.09 o 
   1   2  24        6.34        4.37      4.62 o 
   2   2  24        0.11       -3.36      4.37 o 
  -3   3  24        9.27        6.62      4.36 o 
  -2   3  24      147.41      160.29      9.87 o 
  -1   3  24        0.25       -3.11      2.93 o 
   0   3  24        0.19       -0.13      4.37 o 
   1   3  24       17.44        1.15      4.76 o 
   2   3  24       20.18       26.57      6.11 o 
  -2   4  24        1.77        4.83      4.35 o 
  -1   4  24        3.97        4.85      4.60 o 
   0   4  24        1.24        1.73      6.49 o 
   1   4  24        1.11        3.33      7.48 o 
  -3   0  25       15.29       -2.19      5.24 o 
  -1   0  25        0.24       -4.76      5.75 o 
   1   0  25        0.98       -0.28      6.44 o 
  -3   1  25        2.02        4.02      3.36 o 
  -2   1  25       74.62       77.93      7.05 o 
  -1   1  25       16.01       19.24      5.22 o 
   0   1  25        4.15       11.04      9.50 o 
   1   1  25        6.50        9.04      4.99 o 
  -2   2  25        5.98        5.45      4.52 o 
  -1   2  25        0.86       -4.28      3.94 o 
   0   2  25        9.31       17.91      5.74 o 
   1   2  25        2.14        2.73      4.65 o 
                                                 
